# Supplementary material for: Investigating the Landscape of C6-Azaindole Side Chain on the Epoxymorphinan Skeleton via the Nitrogen Walk Concept: A Strategy to Enhance Drug-Like Properties
Source: J Med Chem. 2026 Jan 22;69(3):2330–48. doi: 10.1021/acs.jmedchem.5c02175 (PMC12910667; doi:10.1021/acs.jmedchem.5c02175)
Supplement: Supplementary file 1 [file jm5c02175_si_001.csv]

		Binding Data (nM)			MOR [35S]GTPγS binding
Compound	Smiles	MOR	KOR	DOR	EC50 (nM)	% Emax of DAMGO
1	O[C@]1([C@H](N(CC2)CC3CC3)C4)[C@@]52C6=C4C=CC(O)=C6O[C@H]5[C@@H](NC(C7=C(NN=C8)C8=CC=C7)=O)CC1	0.25 ±0.02	3.63 ±0.59	8.05 ±0.77	1.59 ±0.30	24.24 ±1.64
2	O[C@]1([C@H](N(CC2)CC3CC3)C4)[C@@]52C6=C4C=CC(O)=C6O[C@H]5[C@H](NC(C7=C(NN=C8)C8=CC=C7)=O)CC1	0.33 ±0.04	0.95 ±0.11	23.71 ±1.81	2.09 ±0.44	21.75 ±1.75
3	O[C@]1([C@H](N(CC2)CC3CC3)C4)[C@@]52C6=C4C=CC(O)=C6O[C@H]5[C@@H](NC(C7=CC=NC8=C7NC=C8)=O)CC1	0.37±0.06	1.42 ±0.18	10.31±1.80	4.26 ±0.19	15.73 ±0.90
4	O[C@]1([C@H](N(CC2)CC3CC3)C4)[C@@]52C6=C4C=CC(O)=C6O[C@H]5[C@H](NC(C7=CC=NC8=C7NC=C8)=O)CC1	0.25 ±0.03	2.92 ±0.22	91.97 ±10.18	2.05 ±0.22	38.52 ±0.72
5	O[C@]1([C@H](N(CC2)CC3CC3)C4)[C@@]52C6=C4C=CC(O)=C6O[C@H]5[C@@H](NC(C7=CN=CC8=C7NC=C8)=O)CC1	0.34±0.06	1.33 ±0.04	27.38 ±4.97	1.99 ±0.22	26.71 ±0.41
6	O[C@]1([C@H](N(CC2)CC3CC3)C4)[C@@]52C6=C4C=CC(O)=C6O[C@H]5[C@H](NC(C7=CN=CC8=C7NC=C8)=O)CC1	0.44 ±0.10	1.00 ±0.10	42.11 ±8.78	2.99 ±0.56	25.00 ±1.60
7	O[C@]1([C@H](N(CC2)CC3CC3)C4)[C@@]52C6=C4C=CC(O)=C6O[C@H]5[C@@H](NC(C7=NC=CC8=C7NC=C8)=O)CC1	0.18 ±0.006	2.93 ±0.41	30.44 ±4.84	4.25 ±1.22	9.76 ±0.88
8	O[C@]1([C@H](N(CC2)CC3CC3)C4)[C@@]52C6=C4C=CC(O)=C6O[C@H]5[C@H](NC(C7=NC=CC8=C7NC=C8)=O)CC1	0.44 ±0.03	6.01 ±1.09	146.99 ±8.55	3.99 ±0.49	18.77 ±1.33
9	O[C@]1([C@H](N(CC2)CC3CC3)C4)[C@@]52C6=C4C=CC(O)=C6O[C@H]5[C@@H](NC(C7=CC(NN=C8)=C8C=C7)=O)CC1	0.72 ±0.09	6.87 ±0.93	26.14 ±3.39	8.61 ±1.06	27.07 ±2.14
10	O[C@]1([C@H](N(CC2)CC3CC3)C4)[C@@]52C6=C4C=CC(O)=C6O[C@H]5[C@H](NC(C7=CC(NN=C8)=C8C=C7)=O)CC1	0.18 ±0.02	0.43 ±0.05	8.22 ±1.03	0.52 ±0.08	53.83 ±2.15
11	O[C@]1([C@H](N(CC2)CC3CC3)C4)[C@@]52C6=C4C=CC(O)=C6O[C@H]5[C@@H](NC(C7=CC(NC=C8)=C8N=C7)=O)CC1	0.36 ±0.06	0.29 ±0.06	3.10 ±0.43	4.28 ±0.70	41.42 ±2.75
12	O[C@]1([C@H](N(CC2)CC3CC3)C4)[C@@]52C6=C4C=CC(O)=C6O[C@H]5[C@H](NC(C7=CC(NC=C8)=C8N=C7)=O)CC1	0.36 ±0.05	0.32 ±0.04	10.22 ±1.55	1.91 ±0.27	34.39 ±1.56
13	O[C@]1([C@H](N(CC2)CC3CC3)C4)[C@@]52C6=C4C=CC(O)=C6O[C@H]5[C@@H](NC(C7=CC(NC=C8)=C8C=N7)=O)CC1	0.32 ±0.05	1.79 ±0.03	41.25 ±3.53	1.37 ±0.27	11.20 ±0.46
14	O[C@]1([C@H](N(CC2)CC3CC3)C4)[C@@]52C6=C4C=CC(O)=C6O[C@H]5[C@H](NC(C7=CC(NC=C8)=C8C=N7)=O)CC1	0.15 ±0.02	0.43 ±0.04	8.74 ±1.33	0.60 ±0.03	29.03 ±1.08
15	O[C@]1([C@H](N(CC2)CC3CC3)C4)[C@@]52C6=C4C=CC(O)=C6O[C@H]5[C@@H](NC(C7=NC(NC=C8)=C8C=C7)=O)CC1	0.29 ±0.05	2.13 ±0.25	73.21 ±6.93	3.86 ±0.69	36.52 ±2.73
16	O[C@]1([C@H](N(CC2)CC3CC3)C4)[C@@]52C6=C4C=CC(O)=C6O[C@H]5[C@H](NC(C7=NC(NC=C8)=C8C=C7)=O)CC1	0.16 ±0.03	0.18 ±0.03	3.40 ±0.35	2.98 ±0.37	23.99 ±1.88
17	O[C@]1([C@H](N(CC2)CC3CC3)C4)[C@@]52C6=C4C=CC(O)=C6O[C@H]5[C@@H](NC(C7=CC=C(NN=C8)C8=C7)=O)CC1	0.66 ±0.06	14.34 ±1.30	17.29 ±2.82	5.73 ±0.85	22.31 ±2.18
18	O[C@]1([C@H](N(CC2)CC3CC3)C4)[C@@]52C6=C4C=CC(O)=C6O[C@H]5[C@H](NC(C7=CC=C(NN=C8)C8=C7)=O)CC1	0.42 ±0.04	1.66 ±0.16	85.83 ±2.39	1.47 ±0.20	21.70 ±1.85
19	O[C@]1([C@H](N(CC2)CC3CC3)C4)[C@@]52C6=C4C=CC(O)=C6O[C@H]5[C@@H](NC(C7=CC=C(NC=N8)C8=C7)=O)CC1	0.86 ±0.12	2.87 ±0.26	6.17 ±0.21	3.94 ±0.12	48.17 ±3.69
20	O[C@]1([C@H](N(CC2)CC3CC3)C4)[C@@]52C6=C4C=CC(O)=C6O[C@H]5[C@H](NC(C7=CC=C(NC=N8)C8=C7)=O)CC1	0.35 ±0.04	4.04 ±0.45	77.23 ±8.25	5.31 ±0.91	37.66 ±2.36
21	O[C@]1([C@H](N(CC2)CC3CC3)C4)[C@@]52C6=C4C=CC(O)=C6O[C@H]5[C@@H](NC(C7=CC=C(NC=C8)C8=N7)=O)CC1	0.34 ±0.05	1.65 ±0.23	41.97 ±5.24	1.33 ±0.15	35.83 ±0.55
22	O[C@]1([C@H](N(CC2)CC3CC3)C4)[C@@]52C6=C4C=CC(O)=C6O[C@H]5[C@H](NC(C7=CC=C(NC=C8)C8=N7)=O)CC1	0.27 ±0.03	2.15 ±0.13	100.19 ±2.37	0.52 ±0.07	13.95 ±1.31
23	O[C@]1([C@H](N(CC2)CC3CC3)C4)[C@@]52C6=C4C=CC(O)=C6O[C@H]5[C@@H](NC(C7=NC=C(NC=C8)C8=C7)=O)CC1	0.50 ±0.02	4.70 ±0.19	12.12 ±1.00	2.66 ±0.34	19.70 ±1.43
24	O[C@]1([C@H](N(CC2)CC3CC3)C4)[C@@]52C6=C4C=CC(O)=C6O[C@H]5[C@H](NC(C7=NC=C(NC=C8)C8=C7)=O)CC1	0.26 ±0.03	0.86 ±0.11	51.27 ±8.40	7.03 ±1.73	6.44 ±0.48
25	O[C@]1([C@H](N(CC2)CC3CC3)C4)[C@@]52C6=C4C=CC(O)=C6O[C@H]5[C@@H](NC(C7=CN=C(NC=C8)C8=C7)=O)CC1	0.36 ±0.05	1.32 ±0.24	16.04 ±1.44	3.14 ±0.37	30.25 ±2.22
26	O[C@]1([C@H](N(CC2)CC3CC3)C4)[C@@]52C6=C4C=CC(O)=C6O[C@H]5[C@H](NC(C7=CN=C(NC=C8)C8=C7)=O)CC1	0.27 ±0.05	0.78 ±0.15	55.92 ±8.09	1.57 ±0.20	14.00 ±1.16
27	O[C@]1([C@H](N(CC2)CC3CC3)C4)[C@@]52C6=C4C=CC(O)=C6O[C@H]5[C@@H](NC(C7=CC=CC8=C7C=NN8)=O)CC1	0.62 ±0.05	1.52 ±0.05	3.14 ±0.39	1.96 ±0.38	28.4 ±2.17
28	O[C@]1([C@H](N(CC2)CC3CC3)C4)[C@@]52C6=C4C=CC(O)=C6O[C@H]5[C@H](NC(C7=CC=CC8=C7C=NN8)=O)CC1	0.64 ±0.03	3.75 ±0.59	15.7 ±2.45	2.23 ±0.38	17.20 ±1.09
29	O[C@]1([C@H](N(CC2)CC3CC3)C4)[C@@]52C6=C4C=CC(O)=C6O[C@H]5[C@@H](NC(C7=CC=CC8=C7N=CN8)=O)CC1	0.85 ±0.16	9.61 ±1.26	13.91 ±0.42	4.17 ±0.70	45.63 ±2.88
30	O[C@]1([C@H](N(CC2)CC3CC3)C4)[C@@]52C6=C4C=CC(O)=C6O[C@H]5[C@H](NC(C7=CC=CC8=C7N=CN8)=O)CC1	0.37 ±0.03	4.70 ±0.48	82.87 ±13.14	1.36 ±0.10	22.24 ±2.06
31	O[C@]1([C@H](N(CC2)CC3CC3)C4)[C@@]52C6=C4C=CC(O)=C6O[C@H]5[C@@H](NC(C7=NC=CC8=C7C=CN8)=O)CC1	0.23 ±0.04	4.87 ±0.51	71.50 ±11.04	1.41 ±0.29	15.41 ±0.52
32	O[C@]1([C@H](N(CC2)CC3CC3)C4)[C@@]52C6=C4C=CC(O)=C6O[C@H]5[C@H](NC(C7=NC=CC8=C7C=CN8)=O)CC1	0.19 ±0.01	4.35 ±0.47	13.17 ±1.30	3.62 ±0.68	13.54 ±1.13
33	O[C@]1([C@H](N(CC2)CC3CC3)C4)[C@@]52C6=C4C=CC(O)=C6O[C@H]5[C@@H](NC(C7=CN=CC8=C7C=CN8)=O)CC1	0.35 ±0.03	3.09 ±0.51	8.52 ±1.53	3.99 ±0.75	25.50 ±1.14
34	O[C@]1([C@H](N(CC2)CC3CC3)C4)[C@@]52C6=C4C=CC(O)=C6O[C@H]5[C@H](NC(C7=CN=CC8=C7C=CN8)=O)CC1	0.32 ±0.03	0.67 ±0.13	52.56 ±7.38	2.98 ±0.37	23.9 ±1.88
35	O[C@]1([C@H](N(CC2)CC3CC3)C4)[C@@]52C6=C4C=CC(O)=C6O[C@H]5[C@@H](NC(C7=CC=NC8=C7C=CN8)=O)CC1	0.44 ±0.07	7.49 ±1.55	20.60 ±2.13	6.51 ±1.19	14.00 ±0.88
36	O[C@]1([C@H](N(CC2)CC3CC3)C4)[C@@]52C6=C4C=CC(O)=C6O[C@H]5[C@H](NC(C7=CC=NC8=C7C=CN8)=O)CC1	0.21 ±0.04	6.24 ±0.62	34.35 ±7.06	2.34 ±0.40	19.39 ±0.98
