# Supplementary material for: Investigating the Landscape of C6-Azaindole Side Chain on the Epoxymorphinan Skeleton via the Nitrogen Walk Concept: A Strategy to Enhance Drug-Like Properties
Source: J Med Chem. 2026 Jan 22;69(3):2330–48. doi: 10.1021/acs.jmedchem.5c02175 (PMC12910667; doi:10.1021/acs.jmedchem.5c02175)
Supplement: Supplementary file 3 [file jm5c02175_si_003.pdb]

HEADER    docking
MODEL        1
ATOM      1  N   MET A  65     -36.933 -19.885 -30.727  1.00  0.00           N  
ATOM      2  CA  MET A  65     -35.723 -19.183 -30.278  1.00  0.00           C  
ATOM      3  C   MET A  65     -35.786 -17.701 -30.623  1.00  0.00           C  
ATOM      4  O   MET A  65     -34.765 -17.013 -30.620  1.00  0.00           O  
ATOM      5  CB  MET A  65     -34.475 -19.817 -30.893  1.00  0.00           C  
ATOM      6  CG  MET A  65     -34.163 -21.264 -30.447  1.00  0.00           C  
ATOM      7  SD  MET A  65     -32.651 -21.865 -31.269  1.00  0.00           S  
ATOM      8  CE  MET A  65     -32.580 -23.534 -30.545  1.00  0.00           C  
ATOM      9  N   VAL A  66     -36.990 -17.218 -30.923  1.00  0.00           N  
ATOM     10  CA  VAL A  66     -37.207 -15.804 -31.210  1.00  0.00           C  
ATOM     11  C   VAL A  66     -36.765 -14.957 -30.019  1.00  0.00           C  
ATOM     12  O   VAL A  66     -36.251 -13.848 -30.183  1.00  0.00           O  
ATOM     13  CB  VAL A  66     -38.689 -15.517 -31.540  1.00  0.00           C  
ATOM     14  CG1 VAL A  66     -38.910 -14.033 -31.802  1.00  0.00           C  
ATOM     15  CG2 VAL A  66     -39.129 -16.339 -32.741  1.00  0.00           C  
ATOM     16  N   THR A  67     -36.956 -15.500 -28.821  1.00  0.00           N  
ATOM     17  CA  THR A  67     -36.479 -14.858 -27.607  1.00  0.00           C  
ATOM     18  C   THR A  67     -34.968 -14.663 -27.671  1.00  0.00           C  
ATOM     19  O   THR A  67     -34.466 -13.582 -27.380  1.00  0.00           O  
ATOM     20  CB  THR A  67     -36.830 -15.681 -26.353  1.00  0.00           C  
ATOM     21  OG1 THR A  67     -38.206 -16.052 -26.322  1.00  0.00           O  
ATOM     22  CG2 THR A  67     -36.496 -15.027 -25.008  1.00  0.00           C  
ATOM     23  N   ALA A  68     -34.251 -15.709 -28.072  1.00  0.00           N  
ATOM     24  CA  ALA A  68     -32.795 -15.660 -28.161  1.00  0.00           C  
ATOM     25  C   ALA A  68     -32.303 -14.628 -29.178  1.00  0.00           C  
ATOM     26  O   ALA A  68     -31.359 -13.882 -28.911  1.00  0.00           O  
ATOM     27  CB  ALA A  68     -32.234 -17.039 -28.488  1.00  0.00           C  
ATOM     28  N   ILE A  69     -32.949 -14.581 -30.341  1.00  0.00           N  
ATOM     29  CA  ILE A  69     -32.534 -13.657 -31.396  1.00  0.00           C  
ATOM     30  C   ILE A  69     -32.875 -12.201 -31.066  1.00  0.00           C  
ATOM     31  O   ILE A  69     -32.093 -11.293 -31.360  1.00  0.00           O  
ATOM     32  CB  ILE A  69     -33.095 -14.057 -32.787  1.00  0.00           C  
ATOM     33  CG1 ILE A  69     -34.611 -13.855 -32.856  1.00  0.00           C  
ATOM     34  CG2 ILE A  69     -32.730 -15.497 -33.116  1.00  0.00           C  
ATOM     35  CD1 ILE A  69     -35.214 -14.173 -34.204  1.00  0.00           C  
ATOM     36  N   THR A  70     -34.033 -11.978 -30.448  1.00  0.00           N  
ATOM     37  CA  THR A  70     -34.418 -10.633 -30.035  1.00  0.00           C  
ATOM     38  C   THR A  70     -33.498 -10.172 -28.915  1.00  0.00           C  
ATOM     39  O   THR A  70     -33.147  -8.995 -28.829  1.00  0.00           O  
ATOM     40  CB  THR A  70     -35.881 -10.568 -29.563  1.00  0.00           C  
ATOM     41  OG1 THR A  70     -36.114 -11.586 -28.583  1.00  0.00           O  
ATOM     42  CG2 THR A  70     -36.829 -10.771 -30.738  1.00  0.00           C  
ATOM     43  N   ILE A  71     -33.111 -11.115 -28.061  1.00  0.00           N  
ATOM     44  CA  ILE A  71     -32.105 -10.858 -27.041  1.00  0.00           C  
ATOM     45  C   ILE A  71     -30.809 -10.438 -27.717  1.00  0.00           C  
ATOM     46  O   ILE A  71     -30.156  -9.503 -27.277  1.00  0.00           O  
ATOM     47  CB  ILE A  71     -31.863 -12.091 -26.142  1.00  0.00           C  
ATOM     48  CG1 ILE A  71     -32.962 -12.208 -25.086  1.00  0.00           C  
ATOM     49  CG2 ILE A  71     -30.512 -12.000 -25.447  1.00  0.00           C  
ATOM     50  CD1 ILE A  71     -32.917 -13.501 -24.299  1.00  0.00           C  
ATOM     51  N   MET A  72     -30.450 -11.118 -28.803  1.00  0.00           N  
ATOM     52  CA  MET A  72     -29.230 -10.789 -29.536  1.00  0.00           C  
ATOM     53  C   MET A  72     -29.267  -9.372 -30.117  1.00  0.00           C  
ATOM     54  O   MET A  72     -28.286  -8.629 -30.031  1.00  0.00           O  
ATOM     55  CB  MET A  72     -28.983 -11.802 -30.653  1.00  0.00           C  
ATOM     56  CG  MET A  72     -27.736 -11.517 -31.470  1.00  0.00           C  
ATOM     57  SD  MET A  72     -27.726 -12.369 -33.053  1.00  0.00           S  
ATOM     58  CE  MET A  72     -29.260 -11.773 -33.760  1.00  0.00           C  
ATOM     59  N   ALA A  73     -30.401  -9.009 -30.706  1.00  0.00           N  
ATOM     60  CA  ALA A  73     -30.580  -7.688 -31.306  1.00  0.00           C  
ATOM     61  C   ALA A  73     -30.528  -6.575 -30.261  1.00  0.00           C  
ATOM     62  O   ALA A  73     -29.751  -5.610 -30.375  1.00  0.00           O  
ATOM     63  CB  ALA A  73     -31.897  -7.635 -32.063  1.00  0.00           C  
ATOM     64  N   LEU A  74     -31.375  -6.721 -29.248  1.00  0.00           N  
ATOM     65  CA  LEU A  74     -31.437  -5.794 -28.129  1.00  0.00           C  
ATOM     66  C   LEU A  74     -30.053  -5.617 -27.514  1.00  0.00           C  
ATOM     67  O   LEU A  74     -29.596  -4.493 -27.289  1.00  0.00           O  
ATOM     68  CB  LEU A  74     -32.428  -6.325 -27.088  1.00  0.00           C  
ATOM     69  CG  LEU A  74     -32.924  -5.425 -25.959  1.00  0.00           C  
ATOM     70  CD1 LEU A  74     -34.314  -5.870 -25.532  1.00  0.00           C  
ATOM     71  CD2 LEU A  74     -31.976  -5.455 -24.771  1.00  0.00           C  
ATOM     72  N   TYR A  75     -29.385  -6.739 -27.267  1.00  0.00           N  
ATOM     73  CA  TYR A  75     -28.057  -6.739 -26.672  1.00  0.00           C  
ATOM     74  C   TYR A  75     -27.021  -6.127 -27.600  1.00  0.00           C  
ATOM     75  O   TYR A  75     -25.987  -5.669 -27.139  1.00  0.00           O  
ATOM     76  CB  TYR A  75     -27.626  -8.157 -26.299  1.00  0.00           C  
ATOM     77  CG  TYR A  75     -28.085  -8.602 -24.931  1.00  0.00           C  
ATOM     78  CD1 TYR A  75     -29.397  -8.413 -24.518  1.00  0.00           C  
ATOM     79  CD2 TYR A  75     -27.205  -9.218 -24.054  1.00  0.00           C  
ATOM     80  CE1 TYR A  75     -29.819  -8.818 -23.267  1.00  0.00           C  
ATOM     81  CE2 TYR A  75     -27.617  -9.628 -22.802  1.00  0.00           C  
ATOM     82  CZ  TYR A  75     -28.923  -9.427 -22.412  1.00  0.00           C  
ATOM     83  OH  TYR A  75     -29.335  -9.835 -21.163  1.00  0.00           O  
ATOM     84  N   SER A  76     -27.283  -6.140 -28.904  1.00  0.00           N  
ATOM     85  CA  SER A  76     -26.376  -5.509 -29.852  1.00  0.00           C  
ATOM     86  C   SER A  76     -26.494  -4.002 -29.745  1.00  0.00           C  
ATOM     87  O   SER A  76     -25.489  -3.289 -29.730  1.00  0.00           O  
ATOM     88  CB  SER A  76     -26.702  -5.930 -31.280  1.00  0.00           C  
ATOM     89  OG  SER A  76     -26.473  -7.312 -31.443  1.00  0.00           O  
ATOM     90  N   ILE A  77     -27.731  -3.520 -29.660  1.00  0.00           N  
ATOM     91  CA  ILE A  77     -27.952  -2.093 -29.456  1.00  0.00           C  
ATOM     92  C   ILE A  77     -27.302  -1.640 -28.147  1.00  0.00           C  
ATOM     93  O   ILE A  77     -26.496  -0.699 -28.129  1.00  0.00           O  
ATOM     94  CB  ILE A  77     -29.448  -1.749 -29.442  1.00  0.00           C  
ATOM     95  CG1 ILE A  77     -30.104  -2.188 -30.755  1.00  0.00           C  
ATOM     96  CG2 ILE A  77     -29.647  -0.262 -29.210  1.00  0.00           C  
ATOM     97  CD1 ILE A  77     -31.553  -1.783 -30.879  1.00  0.00           C  
ATOM     98  N   VAL A  78     -27.641  -2.335 -27.063  1.00  0.00           N  
ATOM     99  CA  VAL A  78     -27.101  -2.028 -25.739  1.00  0.00           C  
ATOM    100  C   VAL A  78     -25.571  -2.101 -25.706  1.00  0.00           C  
ATOM    101  O   VAL A  78     -24.920  -1.298 -25.042  1.00  0.00           O  
ATOM    102  CB  VAL A  78     -27.689  -2.967 -24.653  1.00  0.00           C  
ATOM    103  CG1 VAL A  78     -27.089  -2.662 -23.287  1.00  0.00           C  
ATOM    104  CG2 VAL A  78     -29.206  -2.843 -24.605  1.00  0.00           C  
ATOM    105  N   CYS A  79     -25.003  -3.059 -26.429  1.00  0.00           N  
ATOM    106  CA  CYS A  79     -23.554  -3.223 -26.452  1.00  0.00           C  
ATOM    107  C   CYS A  79     -22.875  -2.092 -27.214  1.00  0.00           C  
ATOM    108  O   CYS A  79     -21.922  -1.494 -26.724  1.00  0.00           O  
ATOM    109  CB  CYS A  79     -23.161  -4.568 -27.062  1.00  0.00           C  
ATOM    110  SG  CYS A  79     -21.397  -4.928 -26.967  1.00  0.00           S  
ATOM    111  N   VAL A  80     -23.368  -1.805 -28.414  1.00  0.00           N  
ATOM    112  CA  VAL A  80     -22.773  -0.766 -29.249  1.00  0.00           C  
ATOM    113  C   VAL A  80     -22.882   0.610 -28.597  1.00  0.00           C  
ATOM    114  O   VAL A  80     -21.866   1.273 -28.354  1.00  0.00           O  
ATOM    115  CB  VAL A  80     -23.405  -0.731 -30.656  1.00  0.00           C  
ATOM    116  CG1 VAL A  80     -22.948   0.506 -31.413  1.00  0.00           C  
ATOM    117  CG2 VAL A  80     -23.055  -1.995 -31.427  1.00  0.00           C  
ATOM    118  N   VAL A  81     -24.108   1.031 -28.302  1.00  0.00           N  
ATOM    119  CA  VAL A  81     -24.328   2.351 -27.714  1.00  0.00           C  
ATOM    120  C   VAL A  81     -23.781   2.437 -26.286  1.00  0.00           C  
ATOM    121  O   VAL A  81     -23.329   3.494 -25.844  1.00  0.00           O  
ATOM    122  CB  VAL A  81     -25.823   2.749 -27.759  1.00  0.00           C  
ATOM    123  CG1 VAL A  81     -26.051   4.098 -27.090  1.00  0.00           C  
ATOM    124  CG2 VAL A  81     -26.307   2.788 -29.199  1.00  0.00           C  
ATOM    125  N   GLY A  82     -23.803   1.313 -25.577  1.00  0.00           N  
ATOM    126  CA  GLY A  82     -23.261   1.258 -24.228  1.00  0.00           C  
ATOM    127  C   GLY A  82     -21.761   1.472 -24.211  1.00  0.00           C  
ATOM    128  O   GLY A  82     -21.257   2.347 -23.497  1.00  0.00           O  
ATOM    129  N   LEU A  83     -21.047   0.670 -24.996  1.00  0.00           N  
ATOM    130  CA  LEU A  83     -19.600   0.810 -25.129  1.00  0.00           C  
ATOM    131  C   LEU A  83     -19.238   2.207 -25.616  1.00  0.00           C  
ATOM    132  O   LEU A  83     -18.472   2.911 -24.963  1.00  0.00           O  
ATOM    133  CB  LEU A  83     -19.033  -0.251 -26.072  1.00  0.00           C  
ATOM    134  CG  LEU A  83     -18.949  -1.668 -25.499  1.00  0.00           C  
ATOM    135  CD1 LEU A  83     -18.620  -2.676 -26.585  1.00  0.00           C  
ATOM    136  CD2 LEU A  83     -17.922  -1.732 -24.381  1.00  0.00           C  
ATOM    137  N   PHE A  84     -19.805   2.606 -26.751  1.00  0.00           N  
ATOM    138  CA  PHE A  84     -19.556   3.928 -27.323  1.00  0.00           C  
ATOM    139  C   PHE A  84     -19.740   5.043 -26.292  1.00  0.00           C  
ATOM    140  O   PHE A  84     -18.829   5.846 -26.057  1.00  0.00           O  
ATOM    141  CB  PHE A  84     -20.476   4.157 -28.526  1.00  0.00           C  
ATOM    142  CG  PHE A  84     -20.351   5.522 -29.138  1.00  0.00           C  
ATOM    143  CD1 PHE A  84     -19.220   5.874 -29.857  1.00  0.00           C  
ATOM    144  CD2 PHE A  84     -21.372   6.452 -29.008  1.00  0.00           C  
ATOM    145  CE1 PHE A  84     -19.103   7.129 -30.424  1.00  0.00           C  
ATOM    146  CE2 PHE A  84     -21.262   7.708 -29.576  1.00  0.00           C  
ATOM    147  CZ  PHE A  84     -20.127   8.047 -30.284  1.00  0.00           C  
ATOM    148  N   GLY A  85     -20.910   5.061 -25.663  1.00  0.00           N  
ATOM    149  CA  GLY A  85     -21.248   6.063 -24.670  1.00  0.00           C  
ATOM    150  C   GLY A  85     -20.318   6.102 -23.472  1.00  0.00           C  
ATOM    151  O   GLY A  85     -19.831   7.171 -23.101  1.00  0.00           O  
ATOM    152  N   ASN A  86     -20.068   4.947 -22.865  1.00  0.00           N  
ATOM    153  CA  ASN A  86     -19.226   4.902 -21.671  1.00  0.00           C  
ATOM    154  C   ASN A  86     -17.755   5.212 -21.942  1.00  0.00           C  
ATOM    155  O   ASN A  86     -17.099   5.891 -21.148  1.00  0.00           O  
ATOM    156  CB  ASN A  86     -19.380   3.567 -20.939  1.00  0.00           C  
ATOM    157  CG  ASN A  86     -20.732   3.429 -20.263  1.00  0.00           C  
ATOM    158  OD1 ASN A  86     -20.990   4.055 -19.233  1.00  0.00           O  
ATOM    159  ND2 ASN A  86     -21.602   2.607 -20.839  1.00  0.00           N  
ATOM    160  N   PHE A  87     -17.241   4.715 -23.065  1.00  0.00           N  
ATOM    161  CA  PHE A  87     -15.893   5.059 -23.506  1.00  0.00           C  
ATOM    162  C   PHE A  87     -15.785   6.564 -23.721  1.00  0.00           C  
ATOM    163  O   PHE A  87     -14.804   7.193 -23.316  1.00  0.00           O  
ATOM    164  CB  PHE A  87     -15.534   4.319 -24.801  1.00  0.00           C  
ATOM    165  CG  PHE A  87     -14.972   2.938 -24.578  1.00  0.00           C  
ATOM    166  CD1 PHE A  87     -13.635   2.761 -24.274  1.00  0.00           C  
ATOM    167  CD2 PHE A  87     -15.780   1.818 -24.691  1.00  0.00           C  
ATOM    168  CE1 PHE A  87     -13.116   1.494 -24.075  1.00  0.00           C  
ATOM    169  CE2 PHE A  87     -15.269   0.551 -24.493  1.00  0.00           C  
ATOM    170  CZ  PHE A  87     -13.935   0.388 -24.185  1.00  0.00           C  
ATOM    171  N   LEU A  88     -16.808   7.133 -24.357  1.00  0.00           N  
ATOM    172  CA  LEU A  88     -16.871   8.574 -24.583  1.00  0.00           C  
ATOM    173  C   LEU A  88     -16.828   9.345 -23.266  1.00  0.00           C  
ATOM    174  O   LEU A  88     -16.055  10.297 -23.117  1.00  0.00           O  
ATOM    175  CB  LEU A  88     -18.141   8.931 -25.360  1.00  0.00           C  
ATOM    176  CG  LEU A  88     -18.403  10.409 -25.658  1.00  0.00           C  
ATOM    177  CD1 LEU A  88     -17.285  11.005 -26.501  1.00  0.00           C  
ATOM    178  CD2 LEU A  88     -19.749  10.580 -26.347  1.00  0.00           C  
ATOM    179  N   VAL A  89     -17.659   8.925 -22.317  1.00  0.00           N  
ATOM    180  CA  VAL A  89     -17.727   9.562 -21.004  1.00  0.00           C  
ATOM    181  C   VAL A  89     -16.382   9.523 -20.283  1.00  0.00           C  
ATOM    182  O   VAL A  89     -15.858  10.562 -19.871  1.00  0.00           O  
ATOM    183  CB  VAL A  89     -18.807   8.905 -20.116  1.00  0.00           C  
ATOM    184  CG1 VAL A  89     -18.634   9.319 -18.662  1.00  0.00           C  
ATOM    185  CG2 VAL A  89     -20.198   9.260 -20.621  1.00  0.00           C  
ATOM    186  N   MET A  90     -15.828   8.320 -20.142  1.00  0.00           N  
ATOM    187  CA  MET A  90     -14.542   8.140 -19.477  1.00  0.00           C  
ATOM    188  C   MET A  90     -13.445   8.982 -20.128  1.00  0.00           C  
ATOM    189  O   MET A  90     -12.693   9.680 -19.437  1.00  0.00           O  
ATOM    190  CB  MET A  90     -14.150   6.661 -19.463  1.00  0.00           C  
ATOM    191  CG  MET A  90     -15.061   5.800 -18.603  1.00  0.00           C  
ATOM    192  SD  MET A  90     -14.877   4.031 -18.905  1.00  0.00           S  
ATOM    193  CE  MET A  90     -13.172   3.774 -18.428  1.00  0.00           C  
ATOM    194  N   TYR A  91     -13.368   8.926 -21.455  1.00  0.00           N  
ATOM    195  CA  TYR A  91     -12.394   9.719 -22.198  1.00  0.00           C  
ATOM    196  C   TYR A  91     -12.545  11.211 -21.927  1.00  0.00           C  
ATOM    197  O   TYR A  91     -11.557  11.908 -21.711  1.00  0.00           O  
ATOM    198  CB  TYR A  91     -12.500   9.459 -23.702  1.00  0.00           C  
ATOM    199  CG  TYR A  91     -11.837  10.532 -24.537  1.00  0.00           C  
ATOM    200  CD1 TYR A  91     -10.454  10.604 -24.640  1.00  0.00           C  
ATOM    201  CD2 TYR A  91     -12.594  11.477 -25.219  1.00  0.00           C  
ATOM    202  CE1 TYR A  91      -9.843  11.587 -25.397  1.00  0.00           C  
ATOM    203  CE2 TYR A  91     -11.993  12.462 -25.979  1.00  0.00           C  
ATOM    204  CZ  TYR A  91     -10.617  12.513 -26.066  1.00  0.00           C  
ATOM    205  OH  TYR A  91     -10.014  13.492 -26.822  1.00  0.00           O  
ATOM    206  N   VAL A  92     -13.782  11.695 -21.948  1.00  0.00           N  
ATOM    207  CA  VAL A  92     -14.052  13.109 -21.700  1.00  0.00           C  
ATOM    208  C   VAL A  92     -13.618  13.523 -20.296  1.00  0.00           C  
ATOM    209  O   VAL A  92     -12.997  14.575 -20.113  1.00  0.00           O  
ATOM    210  CB  VAL A  92     -15.542  13.450 -21.928  1.00  0.00           C  
ATOM    211  CG1 VAL A  92     -15.937  14.704 -21.165  1.00  0.00           C  
ATOM    212  CG2 VAL A  92     -15.823  13.606 -23.415  1.00  0.00           C  
ATOM    213  N   ILE A  93     -13.933  12.690 -19.308  1.00  0.00           N  
ATOM    214  CA  ILE A  93     -13.524  12.960 -17.930  1.00  0.00           C  
ATOM    215  C   ILE A  93     -12.003  13.027 -17.807  1.00  0.00           C  
ATOM    216  O   ILE A  93     -11.462  13.936 -17.175  1.00  0.00           O  
ATOM    217  CB  ILE A  93     -14.070  11.895 -16.954  1.00  0.00           C  
ATOM    218  CG1 ILE A  93     -15.596  11.862 -16.997  1.00  0.00           C  
ATOM    219  CG2 ILE A  93     -13.587  12.170 -15.537  1.00  0.00           C  
ATOM    220  CD1 ILE A  93     -16.238  13.211 -16.785  1.00  0.00           C  
ATOM    221  N   VAL A  94     -11.319  12.066 -18.423  1.00  0.00           N  
ATOM    222  CA  VAL A  94      -9.862  12.001 -18.358  1.00  0.00           C  
ATOM    223  C   VAL A  94      -9.176  13.173 -19.070  1.00  0.00           C  
ATOM    224  O   VAL A  94      -8.203  13.738 -18.569  1.00  0.00           O  
ATOM    225  CB  VAL A  94      -9.339  10.665 -18.936  1.00  0.00           C  
ATOM    226  CG1 VAL A  94      -7.822  10.671 -19.035  1.00  0.00           C  
ATOM    227  CG2 VAL A  94      -9.815   9.497 -18.085  1.00  0.00           C  
ATOM    228  N   ARG A  95      -9.709  13.548 -20.229  1.00  0.00           N  
ATOM    229  CA  ARG A  95      -9.062  14.517 -21.116  1.00  0.00           C  
ATOM    230  C   ARG A  95      -9.091  15.964 -20.618  1.00  0.00           C  
ATOM    231  O   ARG A  95      -8.061  16.636 -20.592  1.00  0.00           O  
ATOM    232  CB  ARG A  95      -9.667  14.423 -22.520  1.00  0.00           C  
ATOM    233  CG  ARG A  95      -9.307  15.569 -23.455  1.00  0.00           C  
ATOM    234  CD  ARG A  95      -7.823  15.598 -23.786  1.00  0.00           C  
ATOM    235  NE  ARG A  95      -7.514  16.648 -24.753  1.00  0.00           N  
ATOM    236  CZ  ARG A  95      -7.240  17.908 -24.429  1.00  0.00           C  
ATOM    237  NH1 ARG A  95      -7.234  18.282 -23.157  1.00  0.00           N1+
ATOM    238  NH2 ARG A  95      -6.973  18.796 -25.377  1.00  0.00           N  
ATOM    239  N   TYR A  96     -10.271  16.446 -20.236  1.00  0.00           N  
ATOM    240  CA  TYR A  96     -10.429  17.847 -19.849  1.00  0.00           C  
ATOM    241  C   TYR A  96     -10.171  18.086 -18.360  1.00  0.00           C  
ATOM    242  O   TYR A  96     -10.568  17.283 -17.517  1.00  0.00           O  
ATOM    243  CB  TYR A  96     -11.823  18.353 -20.227  1.00  0.00           C  
ATOM    244  CG  TYR A  96     -12.099  18.342 -21.714  1.00  0.00           C  
ATOM    245  CD1 TYR A  96     -11.073  18.524 -22.634  1.00  0.00           C  
ATOM    246  CD2 TYR A  96     -13.387  18.151 -22.200  1.00  0.00           C  
ATOM    247  CE1 TYR A  96     -11.321  18.517 -23.995  1.00  0.00           C  
ATOM    248  CE2 TYR A  96     -13.645  18.140 -23.559  1.00  0.00           C  
ATOM    249  CZ  TYR A  96     -12.610  18.323 -24.453  1.00  0.00           C  
ATOM    250  OH  TYR A  96     -12.861  18.313 -25.806  1.00  0.00           O  
ATOM    251  N   THR A  97      -9.508  19.196 -18.047  1.00  0.00           N  
ATOM    252  CA  THR A  97      -9.256  19.570 -16.657  1.00  0.00           C  
ATOM    253  C   THR A  97     -10.495  20.203 -16.034  1.00  0.00           C  
ATOM    254  O   THR A  97     -10.655  20.204 -14.814  1.00  0.00           O  
ATOM    255  CB  THR A  97      -8.071  20.548 -16.523  1.00  0.00           C  
ATOM    256  OG1 THR A  97      -8.317  21.716 -17.314  1.00  0.00           O  
ATOM    257  CG2 THR A  97      -6.775  19.890 -16.976  1.00  0.00           C  
ATOM    258  N   LYS A  98     -11.368  20.740 -16.879  1.00  0.00           N  
ATOM    259  CA  LYS A  98     -12.612  21.333 -16.410  1.00  0.00           C  
ATOM    260  C   LYS A  98     -13.602  20.248 -15.998  1.00  0.00           C  
ATOM    261  O   LYS A  98     -14.488  20.482 -15.177  1.00  0.00           O  
ATOM    262  CB  LYS A  98     -13.233  22.220 -17.493  1.00  0.00           C  
ATOM    263  CG  LYS A  98     -13.596  21.478 -18.771  1.00  0.00           C  
ATOM    264  CD  LYS A  98     -14.610  22.252 -19.600  1.00  0.00           C  
ATOM    265  CE  LYS A  98     -15.057  21.450 -20.813  1.00  0.00           C  
ATOM    266  NZ  LYS A  98     -16.173  22.115 -21.544  1.00  0.00           N1+
ATOM    267  N   MET A  99     -13.438  19.058 -16.569  1.00  0.00           N  
ATOM    268  CA  MET A  99     -14.350  17.950 -16.308  1.00  0.00           C  
ATOM    269  C   MET A  99     -13.958  17.151 -15.070  1.00  0.00           C  
ATOM    270  O   MET A  99     -14.662  16.223 -14.680  1.00  0.00           O  
ATOM    271  CB  MET A  99     -14.434  17.023 -17.523  1.00  0.00           C  
ATOM    272  CG  MET A  99     -15.102  17.649 -18.735  1.00  0.00           C  
ATOM    273  SD  MET A  99     -16.816  18.114 -18.421  1.00  0.00           S  
ATOM    274  CE  MET A  99     -17.549  16.514 -18.094  1.00  0.00           C  
ATOM    275  N   LYS A 100     -12.839  17.511 -14.452  1.00  0.00           N  
ATOM    276  CA  LYS A 100     -12.373  16.806 -13.261  1.00  0.00           C  
ATOM    277  C   LYS A 100     -12.971  17.367 -11.972  1.00  0.00           C  
ATOM    278  O   LYS A 100     -12.404  18.264 -11.349  1.00  0.00           O  
ATOM    279  CB  LYS A 100     -10.844  16.820 -13.187  1.00  0.00           C  
ATOM    280  CG  LYS A 100     -10.171  15.733 -14.012  1.00  0.00           C  
ATOM    281  CD  LYS A 100      -8.659  15.892 -14.002  1.00  0.00           C  
ATOM    282  CE  LYS A 100      -8.138  16.337 -15.361  1.00  0.00           C  
ATOM    283  NZ  LYS A 100      -8.217  15.246 -16.374  1.00  0.00           N1+
ATOM    284  N   THR A 101     -14.125  16.833 -11.587  1.00  0.00           N  
ATOM    285  CA  THR A 101     -14.772  17.188 -10.327  1.00  0.00           C  
ATOM    286  C   THR A 101     -15.151  15.904  -9.597  1.00  0.00           C  
ATOM    287  O   THR A 101     -15.125  14.827 -10.188  1.00  0.00           O  
ATOM    288  CB  THR A 101     -16.044  18.027 -10.553  1.00  0.00           C  
ATOM    289  OG1 THR A 101     -17.062  17.209 -11.142  1.00  0.00           O  
ATOM    290  CG2 THR A 101     -15.760  19.214 -11.464  1.00  0.00           C  
ATOM    291  N   ALA A 102     -15.504  16.021  -8.318  1.00  0.00           N  
ATOM    292  CA  ALA A 102     -15.881  14.865  -7.505  1.00  0.00           C  
ATOM    293  C   ALA A 102     -17.009  14.061  -8.156  1.00  0.00           C  
ATOM    294  O   ALA A 102     -16.907  12.834  -8.341  1.00  0.00           O  
ATOM    295  CB  ALA A 102     -16.289  15.317  -6.108  1.00  0.00           C  
ATOM    296  N   THR A 103     -18.078  14.777  -8.502  1.00  0.00           N  
ATOM    297  CA  THR A 103     -19.229  14.199  -9.178  1.00  0.00           C  
ATOM    298  C   THR A 103     -18.790  13.413 -10.405  1.00  0.00           C  
ATOM    299  O   THR A 103     -19.198  12.268 -10.600  1.00  0.00           O  
ATOM    300  CB  THR A 103     -20.217  15.294  -9.625  1.00  0.00           C  
ATOM    301  OG1 THR A 103     -20.500  16.168  -8.525  1.00  0.00           O  
ATOM    302  CG2 THR A 103     -21.509  14.672 -10.133  1.00  0.00           C  
ATOM    303  N   ASN A 104     -17.938  14.031 -11.216  1.00  0.00           N  
ATOM    304  CA  ASN A 104     -17.451  13.405 -12.440  1.00  0.00           C  
ATOM    305  C   ASN A 104     -16.493  12.242 -12.206  1.00  0.00           C  
ATOM    306  O   ASN A 104     -16.345  11.378 -13.070  1.00  0.00           O  
ATOM    307  CB  ASN A 104     -16.811  14.441 -13.360  1.00  0.00           C  
ATOM    308  CG  ASN A 104     -17.829  15.372 -13.986  1.00  0.00           C  
ATOM    309  OD1 ASN A 104     -19.033  15.116 -13.940  1.00  0.00           O  
ATOM    310  ND2 ASN A 104     -17.350  16.456 -14.590  1.00  0.00           N  
ATOM    311  N   ILE A 105     -15.834  12.218 -11.052  1.00  0.00           N  
ATOM    312  CA  ILE A 105     -15.009  11.070 -10.689  1.00  0.00           C  
ATOM    313  C   ILE A 105     -15.915   9.875 -10.411  1.00  0.00           C  
ATOM    314  O   ILE A 105     -15.692   8.765 -10.928  1.00  0.00           O  
ATOM    315  CB  ILE A 105     -14.134  11.354  -9.451  1.00  0.00           C  
ATOM    316  CG1 ILE A 105     -13.139  12.480  -9.740  1.00  0.00           C  
ATOM    317  CG2 ILE A 105     -13.392  10.099  -9.024  1.00  0.00           C  
ATOM    318  CD1 ILE A 105     -12.213  12.201 -10.902  1.00  0.00           C  
ATOM    319  N   TYR A 106     -16.945  10.108  -9.601  1.00  0.00           N  
ATOM    320  CA  TYR A 106     -17.942   9.069  -9.346  1.00  0.00           C  
ATOM    321  C   TYR A 106     -18.559   8.565 -10.655  1.00  0.00           C  
ATOM    322  O   TYR A 106     -18.650   7.350 -10.900  1.00  0.00           O  
ATOM    323  CB  TYR A 106     -19.031   9.603  -8.419  1.00  0.00           C  
ATOM    324  CG  TYR A 106     -18.557   9.906  -7.013  1.00  0.00           C  
ATOM    325  CD1 TYR A 106     -17.602   9.108  -6.394  1.00  0.00           C  
ATOM    326  CD2 TYR A 106     -19.064  10.989  -6.305  1.00  0.00           C  
ATOM    327  CE1 TYR A 106     -17.167   9.381  -5.110  1.00  0.00           C  
ATOM    328  CE2 TYR A 106     -18.634  11.270  -5.021  1.00  0.00           C  
ATOM    329  CZ  TYR A 106     -17.686  10.462  -4.429  1.00  0.00           C  
ATOM    330  OH  TYR A 106     -17.254  10.736  -3.151  1.00  0.00           O  
ATOM    331  N   ILE A 107     -18.967   9.514 -11.495  1.00  0.00           N  
ATOM    332  CA  ILE A 107     -19.509   9.213 -12.817  1.00  0.00           C  
ATOM    333  C   ILE A 107     -18.531   8.371 -13.636  1.00  0.00           C  
ATOM    334  O   ILE A 107     -18.938   7.459 -14.360  1.00  0.00           O  
ATOM    335  CB  ILE A 107     -19.857  10.508 -13.586  1.00  0.00           C  
ATOM    336  CG1 ILE A 107     -21.038  11.220 -12.924  1.00  0.00           C  
ATOM    337  CG2 ILE A 107     -20.187  10.205 -15.039  1.00  0.00           C  
ATOM    338  CD1 ILE A 107     -21.422  12.521 -13.594  1.00  0.00           C  
ATOM    339  N   PHE A 108     -17.242   8.672 -13.506  1.00  0.00           N  
ATOM    340  CA  PHE A 108     -16.213   7.895 -14.185  1.00  0.00           C  
ATOM    341  C   PHE A 108     -16.244   6.448 -13.720  1.00  0.00           C  
ATOM    342  O   PHE A 108     -16.181   5.528 -14.537  1.00  0.00           O  
ATOM    343  CB  PHE A 108     -14.821   8.492 -13.952  1.00  0.00           C  
ATOM    344  CG  PHE A 108     -13.708   7.712 -14.601  1.00  0.00           C  
ATOM    345  CD1 PHE A 108     -13.261   8.041 -15.868  1.00  0.00           C  
ATOM    346  CD2 PHE A 108     -13.112   6.645 -13.944  1.00  0.00           C  
ATOM    347  CE1 PHE A 108     -12.238   7.321 -16.466  1.00  0.00           C  
ATOM    348  CE2 PHE A 108     -12.093   5.924 -14.536  1.00  0.00           C  
ATOM    349  CZ  PHE A 108     -11.655   6.263 -15.798  1.00  0.00           C  
ATOM    350  N   ASN A 109     -16.323   6.247 -12.404  1.00  0.00           N  
ATOM    351  CA  ASN A 109     -16.399   4.891 -11.859  1.00  0.00           C  
ATOM    352  C   ASN A 109     -17.586   4.124 -12.446  1.00  0.00           C  
ATOM    353  O   ASN A 109     -17.454   2.976 -12.919  1.00  0.00           O  
ATOM    354  CB  ASN A 109     -16.513   4.939 -10.334  1.00  0.00           C  
ATOM    355  CG  ASN A 109     -15.835   3.760  -9.663  1.00  0.00           C  
ATOM    356  OD1 ASN A 109     -14.747   3.346 -10.064  1.00  0.00           O  
ATOM    357  ND2 ASN A 109     -16.478   3.211  -8.639  1.00  0.00           N  
ATOM    358  N   LEU A 110     -18.741   4.784 -12.424  1.00  0.00           N  
ATOM    359  CA  LEU A 110     -19.971   4.218 -12.971  1.00  0.00           C  
ATOM    360  C   LEU A 110     -19.791   3.791 -14.433  1.00  0.00           C  
ATOM    361  O   LEU A 110     -20.111   2.654 -14.820  1.00  0.00           O  
ATOM    362  CB  LEU A 110     -21.098   5.246 -12.847  1.00  0.00           C  
ATOM    363  CG  LEU A 110     -22.532   4.751 -12.669  1.00  0.00           C  
ATOM    364  CD1 LEU A 110     -22.598   3.664 -11.609  1.00  0.00           C  
ATOM    365  CD2 LEU A 110     -23.436   5.916 -12.292  1.00  0.00           C  
ATOM    366  N   ALA A 111     -19.255   4.710 -15.234  1.00  0.00           N  
ATOM    367  CA  ALA A 111     -19.023   4.473 -16.653  1.00  0.00           C  
ATOM    368  C   ALA A 111     -18.061   3.311 -16.891  1.00  0.00           C  
ATOM    369  O   ALA A 111     -18.229   2.540 -17.837  1.00  0.00           O  
ATOM    370  CB  ALA A 111     -18.505   5.738 -17.322  1.00  0.00           C  
ATOM    371  N   LEU A 112     -17.056   3.196 -16.027  1.00  0.00           N  
ATOM    372  CA  LEU A 112     -16.103   2.096 -16.097  1.00  0.00           C  
ATOM    373  C   LEU A 112     -16.820   0.761 -15.926  1.00  0.00           C  
ATOM    374  O   LEU A 112     -16.701  -0.139 -16.777  1.00  0.00           O  
ATOM    375  CB  LEU A 112     -15.033   2.258 -15.016  1.00  0.00           C  
ATOM    376  CG  LEU A 112     -14.056   1.097 -14.831  1.00  0.00           C  
ATOM    377  CD1 LEU A 112     -13.261   0.849 -16.104  1.00  0.00           C  
ATOM    378  CD2 LEU A 112     -13.126   1.360 -13.654  1.00  0.00           C  
ATOM    379  N   ALA A 113     -17.568   0.645 -14.833  1.00  0.00           N  
ATOM    380  CA  ALA A 113     -18.332  -0.573 -14.563  1.00  0.00           C  
ATOM    381  C   ALA A 113     -19.234  -0.957 -15.743  1.00  0.00           C  
ATOM    382  O   ALA A 113     -19.199  -2.103 -16.236  1.00  0.00           O  
ATOM    383  CB  ALA A 113     -19.152  -0.409 -13.295  1.00  0.00           C  
ATOM    384  N   ASP A 114     -20.026   0.011 -16.198  1.00  0.00           N  
ATOM    385  CA  ASP A 114     -20.938  -0.215 -17.321  1.00  0.00           C  
ATOM    386  C   ASP A 114     -20.196  -0.701 -18.567  1.00  0.00           C  
ATOM    387  O   ASP A 114     -20.633  -1.645 -19.238  1.00  0.00           O  
ATOM    388  CB  ASP A 114     -21.725   1.058 -17.633  1.00  0.00           C  
ATOM    389  CG  ASP A 114     -22.638   1.474 -16.493  1.00  0.00           C  
ATOM    390  OD1 ASP A 114     -23.595   2.235 -16.744  1.00  0.00           O  
ATOM    391  OD2 ASP A 114     -22.399   1.035 -15.348  1.00  0.00           O1-
ATOM    392  N   ALA A 115     -19.070  -0.055 -18.858  1.00  0.00           N  
ATOM    393  CA  ALA A 115     -18.237  -0.432 -19.993  1.00  0.00           C  
ATOM    394  C   ALA A 115     -17.785  -1.886 -19.891  1.00  0.00           C  
ATOM    395  O   ALA A 115     -17.775  -2.613 -20.885  1.00  0.00           O  
ATOM    396  CB  ALA A 115     -17.036   0.497 -20.108  1.00  0.00           C  
ATOM    397  N   LEU A 116     -17.422  -2.311 -18.683  1.00  0.00           N  
ATOM    398  CA  LEU A 116     -17.024  -3.703 -18.471  1.00  0.00           C  
ATOM    399  C   LEU A 116     -18.165  -4.698 -18.726  1.00  0.00           C  
ATOM    400  O   LEU A 116     -17.995  -5.683 -19.464  1.00  0.00           O  
ATOM    401  CB  LEU A 116     -16.448  -3.887 -17.065  1.00  0.00           C  
ATOM    402  CG  LEU A 116     -15.014  -3.393 -16.871  1.00  0.00           C  
ATOM    403  CD1 LEU A 116     -14.640  -3.394 -15.398  1.00  0.00           C  
ATOM    404  CD2 LEU A 116     -14.046  -4.250 -17.672  1.00  0.00           C  
ATOM    405  N   ALA A 117     -19.323  -4.444 -18.119  1.00  0.00           N  
ATOM    406  CA  ALA A 117     -20.477  -5.324 -18.323  1.00  0.00           C  
ATOM    407  C   ALA A 117     -20.828  -5.453 -19.809  1.00  0.00           C  
ATOM    408  O   ALA A 117     -20.997  -6.566 -20.345  1.00  0.00           O  
ATOM    409  CB  ALA A 117     -21.675  -4.818 -17.536  1.00  0.00           C  
ATOM    410  N   THR A 118     -20.921  -4.307 -20.475  1.00  0.00           N  
ATOM    411  CA  THR A 118     -21.203  -4.281 -21.905  1.00  0.00           C  
ATOM    412  C   THR A 118     -20.124  -5.025 -22.686  1.00  0.00           C  
ATOM    413  O   THR A 118     -20.411  -5.651 -23.708  1.00  0.00           O  
ATOM    414  CB  THR A 118     -21.327  -2.841 -22.429  1.00  0.00           C  
ATOM    415  OG1 THR A 118     -20.140  -2.108 -22.101  1.00  0.00           O  
ATOM    416  CG2 THR A 118     -22.531  -2.152 -21.805  1.00  0.00           C  
ATOM    417  N   SER A 119     -18.887  -4.960 -22.200  1.00  0.00           N  
ATOM    418  CA  SER A 119     -17.792  -5.705 -22.812  1.00  0.00           C  
ATOM    419  C   SER A 119     -18.072  -7.198 -22.736  1.00  0.00           C  
ATOM    420  O   SER A 119     -17.754  -7.945 -23.662  1.00  0.00           O  
ATOM    421  CB  SER A 119     -16.459  -5.395 -22.125  1.00  0.00           C  
ATOM    422  OG  SER A 119     -16.242  -3.999 -22.024  1.00  0.00           O  
ATOM    423  N   THR A 120     -18.669  -7.634 -21.628  1.00  0.00           N  
ATOM    424  CA  THR A 120     -18.988  -9.056 -21.484  1.00  0.00           C  
ATOM    425  C   THR A 120     -20.261  -9.486 -22.213  1.00  0.00           C  
ATOM    426  O   THR A 120     -20.497 -10.682 -22.390  1.00  0.00           O  
ATOM    427  CB  THR A 120     -19.087  -9.486 -20.010  1.00  0.00           C  
ATOM    428  OG1 THR A 120     -20.253  -8.903 -19.416  1.00  0.00           O  
ATOM    429  CG2 THR A 120     -17.848  -9.058 -19.246  1.00  0.00           C  
ATOM    430  N   LEU A 121     -21.082  -8.523 -22.630  1.00  0.00           N  
ATOM    431  CA  LEU A 121     -22.298  -8.848 -23.398  1.00  0.00           C  
ATOM    432  C   LEU A 121     -22.169  -9.800 -24.616  1.00  0.00           C  
ATOM    433  O   LEU A 121     -22.883 -10.802 -24.679  1.00  0.00           O  
ATOM    434  CB  LEU A 121     -23.070  -7.583 -23.802  1.00  0.00           C  
ATOM    435  CG  LEU A 121     -23.979  -6.957 -22.746  1.00  0.00           C  
ATOM    436  CD1 LEU A 121     -25.041  -6.093 -23.412  1.00  0.00           C  
ATOM    437  CD2 LEU A 121     -24.616  -8.030 -21.876  1.00  0.00           C  
ATOM    438  N   PRO A 122     -21.279  -9.490 -25.584  1.00  0.00           N  
ATOM    439  CA  PRO A 122     -21.239 -10.271 -26.833  1.00  0.00           C  
ATOM    440  C   PRO A 122     -20.957 -11.761 -26.636  1.00  0.00           C  
ATOM    441  O   PRO A 122     -21.421 -12.581 -27.431  1.00  0.00           O  
ATOM    442  CB  PRO A 122     -20.079  -9.635 -27.607  1.00  0.00           C  
ATOM    443  CG  PRO A 122     -19.930  -8.284 -27.031  1.00  0.00           C  
ATOM    444  CD  PRO A 122     -20.262  -8.422 -25.589  1.00  0.00           C  
ATOM    445  N   PHE A 123     -20.200 -12.098 -25.600  1.00  0.00           N  
ATOM    446  CA  PHE A 123     -19.875 -13.489 -25.308  1.00  0.00           C  
ATOM    447  C   PHE A 123     -21.105 -14.235 -24.807  1.00  0.00           C  
ATOM    448  O   PHE A 123     -21.228 -15.447 -24.987  1.00  0.00           O  
ATOM    449  CB  PHE A 123     -18.762 -13.567 -24.262  1.00  0.00           C  
ATOM    450  CG  PHE A 123     -17.507 -12.843 -24.657  1.00  0.00           C  
ATOM    451  CD1 PHE A 123     -16.487 -13.506 -25.315  1.00  0.00           C  
ATOM    452  CD2 PHE A 123     -17.351 -11.496 -24.370  1.00  0.00           C  
ATOM    453  CE1 PHE A 123     -15.331 -12.839 -25.680  1.00  0.00           C  
ATOM    454  CE2 PHE A 123     -16.198 -10.824 -24.732  1.00  0.00           C  
ATOM    455  CZ  PHE A 123     -15.187 -11.497 -25.388  1.00  0.00           C  
ATOM    456  N   GLN A 124     -22.013 -13.502 -24.175  1.00  0.00           N  
ATOM    457  CA  GLN A 124     -23.224 -14.101 -23.635  1.00  0.00           C  
ATOM    458  C   GLN A 124     -24.232 -14.416 -24.738  1.00  0.00           C  
ATOM    459  O   GLN A 124     -24.877 -15.460 -24.711  1.00  0.00           O  
ATOM    460  CB  GLN A 124     -23.853 -13.194 -22.577  1.00  0.00           C  
ATOM    461  CG  GLN A 124     -22.929 -12.872 -21.413  1.00  0.00           C  
ATOM    462  CD  GLN A 124     -23.672 -12.316 -20.216  1.00  0.00           C  
ATOM    463  OE1 GLN A 124     -24.857 -12.591 -20.023  1.00  0.00           O  
ATOM    464  NE2 GLN A 124     -22.977 -11.528 -19.403  1.00  0.00           N  
ATOM    465  N   SER A 125     -24.353 -13.515 -25.708  1.00  0.00           N  
ATOM    466  CA  SER A 125     -25.311 -13.685 -26.795  1.00  0.00           C  
ATOM    467  C   SER A 125     -25.035 -14.931 -27.635  1.00  0.00           C  
ATOM    468  O   SER A 125     -25.963 -15.628 -28.045  1.00  0.00           O  
ATOM    469  CB  SER A 125     -25.341 -12.443 -27.688  1.00  0.00           C  
ATOM    470  OG  SER A 125     -24.054 -12.153 -28.199  1.00  0.00           O  
ATOM    471  N   VAL A 126     -23.763 -15.208 -27.891  1.00  0.00           N  
ATOM    472  CA  VAL A 126     -23.390 -16.405 -28.636  1.00  0.00           C  
ATOM    473  C   VAL A 126     -23.574 -17.658 -27.785  1.00  0.00           C  
ATOM    474  O   VAL A 126     -23.764 -18.752 -28.315  1.00  0.00           O  
ATOM    475  CB  VAL A 126     -21.947 -16.328 -29.159  1.00  0.00           C  
ATOM    476  CG1 VAL A 126     -21.888 -15.494 -30.417  1.00  0.00           C  
ATOM    477  CG2 VAL A 126     -21.045 -15.747 -28.106  1.00  0.00           C  
ATOM    478  N   ASN A 127     -23.515 -17.495 -26.467  1.00  0.00           N  
ATOM    479  CA  ASN A 127     -23.839 -18.582 -25.554  1.00  0.00           C  
ATOM    480  C   ASN A 127     -25.318 -18.929 -25.702  1.00  0.00           C  
ATOM    481  O   ASN A 127     -25.691 -20.102 -25.712  1.00  0.00           O  
ATOM    482  CB  ASN A 127     -23.508 -18.191 -24.106  1.00  0.00           C  
ATOM    483  CG  ASN A 127     -23.572 -19.369 -23.143  1.00  0.00           C  
ATOM    484  OD1 ASN A 127     -24.459 -20.216 -23.227  1.00  0.00           O  
ATOM    485  ND2 ASN A 127     -22.623 -19.419 -22.215  1.00  0.00           N  
ATOM    486  N   TYR A 128     -26.150 -17.899 -25.829  1.00  0.00           N  
ATOM    487  CA  TYR A 128     -27.584 -18.076 -26.043  1.00  0.00           C  
ATOM    488  C   TYR A 128     -27.859 -18.887 -27.306  1.00  0.00           C  
ATOM    489  O   TYR A 128     -28.687 -19.797 -27.304  1.00  0.00           O  
ATOM    490  CB  TYR A 128     -28.287 -16.720 -26.159  1.00  0.00           C  
ATOM    491  CG  TYR A 128     -28.640 -16.063 -24.841  1.00  0.00           C  
ATOM    492  CD1 TYR A 128     -29.810 -16.395 -24.168  1.00  0.00           C  
ATOM    493  CD2 TYR A 128     -27.818 -15.094 -24.281  1.00  0.00           C  
ATOM    494  CE1 TYR A 128     -30.140 -15.792 -22.968  1.00  0.00           C  
ATOM    495  CE2 TYR A 128     -28.140 -14.486 -23.082  1.00  0.00           C  
ATOM    496  CZ  TYR A 128     -29.302 -14.838 -22.430  1.00  0.00           C  
ATOM    497  OH  TYR A 128     -29.626 -14.235 -21.236  1.00  0.00           O  
ATOM    498  N   LEU A 129     -27.154 -18.550 -28.380  1.00  0.00           N  
ATOM    499  CA  LEU A 129     -27.412 -19.135 -29.690  1.00  0.00           C  
ATOM    500  C   LEU A 129     -26.815 -20.531 -29.864  1.00  0.00           C  
ATOM    501  O   LEU A 129     -27.454 -21.420 -30.427  1.00  0.00           O  
ATOM    502  CB  LEU A 129     -26.898 -18.205 -30.788  1.00  0.00           C  
ATOM    503  CG  LEU A 129     -27.577 -16.835 -30.833  1.00  0.00           C  
ATOM    504  CD1 LEU A 129     -26.708 -15.827 -31.568  1.00  0.00           C  
ATOM    505  CD2 LEU A 129     -28.949 -16.948 -31.485  1.00  0.00           C  
ATOM    506  N   MET A 130     -25.589 -20.718 -29.383  1.00  0.00           N  
ATOM    507  CA  MET A 130     -24.895 -21.993 -29.536  1.00  0.00           C  
ATOM    508  C   MET A 130     -25.431 -23.075 -28.602  1.00  0.00           C  
ATOM    509  O   MET A 130     -25.565 -24.234 -28.994  1.00  0.00           O  
ATOM    510  CB  MET A 130     -23.392 -21.818 -29.315  1.00  0.00           C  
ATOM    511  CG  MET A 130     -22.609 -21.493 -30.575  1.00  0.00           C  
ATOM    512  SD  MET A 130     -20.854 -21.255 -30.238  1.00  0.00           S  
ATOM    513  CE  MET A 130     -20.162 -21.402 -31.883  1.00  0.00           C  
ATOM    514  N   GLY A 131     -25.734 -22.689 -27.366  1.00  0.00           N  
ATOM    515  CA  GLY A 131     -26.160 -23.641 -26.356  1.00  0.00           C  
ATOM    516  C   GLY A 131     -24.964 -24.200 -25.613  1.00  0.00           C  
ATOM    517  O   GLY A 131     -25.064 -25.215 -24.920  1.00  0.00           O  
ATOM    518  N   THR A 132     -23.828 -23.529 -25.761  1.00  0.00           N  
ATOM    519  CA  THR A 132     -22.586 -23.965 -25.133  1.00  0.00           C  
ATOM    520  C   THR A 132     -21.666 -22.775 -24.866  1.00  0.00           C  
ATOM    521  O   THR A 132     -21.814 -21.716 -25.475  1.00  0.00           O  
ATOM    522  CB  THR A 132     -21.845 -24.988 -26.021  1.00  0.00           C  
ATOM    523  OG1 THR A 132     -20.697 -25.490 -25.326  1.00  0.00           O  
ATOM    524  CG2 THR A 132     -21.393 -24.345 -27.324  1.00  0.00           C  
ATOM    525  N   TRP A 133     -20.725 -22.955 -23.944  1.00  0.00           N  
ATOM    526  CA  TRP A 133     -19.702 -21.948 -23.684  1.00  0.00           C  
ATOM    527  C   TRP A 133     -18.366 -22.401 -24.265  1.00  0.00           C  
ATOM    528  O   TRP A 133     -17.714 -23.288 -23.717  1.00  0.00           O  
ATOM    529  CB  TRP A 133     -19.566 -21.677 -22.185  1.00  0.00           C  
ATOM    530  CG  TRP A 133     -18.471 -20.707 -21.851  1.00  0.00           C  
ATOM    531  CD1 TRP A 133     -17.177 -21.008 -21.548  1.00  0.00           C  
ATOM    532  CD2 TRP A 133     -18.577 -19.280 -21.788  1.00  0.00           C  
ATOM    533  NE1 TRP A 133     -16.469 -19.857 -21.300  1.00  0.00           N  
ATOM    534  CE2 TRP A 133     -17.305 -18.782 -21.441  1.00  0.00           C  
ATOM    535  CE3 TRP A 133     -19.623 -18.373 -21.991  1.00  0.00           C  
ATOM    536  CZ2 TRP A 133     -17.051 -17.421 -21.293  1.00  0.00           C  
ATOM    537  CZ3 TRP A 133     -19.368 -17.021 -21.843  1.00  0.00           C  
ATOM    538  CH2 TRP A 133     -18.093 -16.559 -21.497  1.00  0.00           C  
ATOM    539  N   PRO A 134     -17.959 -21.790 -25.388  1.00  0.00           N  
ATOM    540  CA  PRO A 134     -16.727 -22.161 -26.092  1.00  0.00           C  
ATOM    541  C   PRO A 134     -15.491 -21.454 -25.544  1.00  0.00           C  
ATOM    542  O   PRO A 134     -14.377 -21.956 -25.694  1.00  0.00           O  
ATOM    543  CB  PRO A 134     -16.983 -21.672 -27.527  1.00  0.00           C  
ATOM    544  CG  PRO A 134     -18.410 -21.160 -27.553  1.00  0.00           C  
ATOM    545  CD  PRO A 134     -18.736 -20.801 -26.147  1.00  0.00           C  
ATOM    546  N   PHE A 135     -15.696 -20.310 -24.903  1.00  0.00           N  
ATOM    547  CA  PHE A 135     -14.611 -19.374 -24.621  1.00  0.00           C  
ATOM    548  C   PHE A 135     -13.642 -19.792 -23.516  1.00  0.00           C  
ATOM    549  O   PHE A 135     -12.728 -19.044 -23.174  1.00  0.00           O  
ATOM    550  CB  PHE A 135     -15.189 -17.990 -24.343  1.00  0.00           C  
ATOM    551  CG  PHE A 135     -16.140 -17.522 -25.401  1.00  0.00           C  
ATOM    552  CD1 PHE A 135     -15.676 -17.179 -26.659  1.00  0.00           C  
ATOM    553  CD2 PHE A 135     -17.498 -17.444 -25.146  1.00  0.00           C  
ATOM    554  CE1 PHE A 135     -16.545 -16.758 -27.640  1.00  0.00           C  
ATOM    555  CE2 PHE A 135     -18.371 -17.022 -26.125  1.00  0.00           C  
ATOM    556  CZ  PHE A 135     -17.891 -16.679 -27.374  1.00  0.00           C  
ATOM    557  N   GLY A 136     -13.837 -20.985 -22.962  1.00  0.00           N  
ATOM    558  CA  GLY A 136     -12.886 -21.537 -22.017  1.00  0.00           C  
ATOM    559  C   GLY A 136     -13.230 -21.325 -20.558  1.00  0.00           C  
ATOM    560  O   GLY A 136     -14.361 -20.988 -20.208  1.00  0.00           O  
ATOM    561  N   ASN A 137     -12.233 -21.523 -19.703  1.00  0.00           N  
ATOM    562  CA  ASN A 137     -12.421 -21.459 -18.261  1.00  0.00           C  
ATOM    563  C   ASN A 137     -12.158 -20.063 -17.707  1.00  0.00           C  
ATOM    564  O   ASN A 137     -13.000 -19.485 -17.019  1.00  0.00           O  
ATOM    565  CB  ASN A 137     -11.504 -22.475 -17.577  1.00  0.00           C  
ATOM    566  CG  ASN A 137     -12.113 -23.055 -16.316  1.00  0.00           C  
ATOM    567  OD1 ASN A 137     -13.324 -22.981 -16.107  1.00  0.00           O  
ATOM    568  ND2 ASN A 137     -11.274 -23.644 -15.471  1.00  0.00           N  
ATOM    569  N   ILE A 138     -10.981 -19.528 -18.018  1.00  0.00           N  
ATOM    570  CA  ILE A 138     -10.544 -18.233 -17.504  1.00  0.00           C  
ATOM    571  C   ILE A 138     -11.457 -17.081 -17.921  1.00  0.00           C  
ATOM    572  O   ILE A 138     -11.872 -16.278 -17.083  1.00  0.00           O  
ATOM    573  CB  ILE A 138      -9.092 -17.933 -17.932  1.00  0.00           C  
ATOM    574  CG1 ILE A 138      -8.125 -18.845 -17.172  1.00  0.00           C  
ATOM    575  CG2 ILE A 138      -8.746 -16.472 -17.688  1.00  0.00           C  
ATOM    576  CD1 ILE A 138      -6.720 -18.851 -17.731  1.00  0.00           C  
ATOM    577  N   LEU A 139     -11.774 -17.009 -19.211  1.00  0.00           N  
ATOM    578  CA  LEU A 139     -12.633 -15.947 -19.728  1.00  0.00           C  
ATOM    579  C   LEU A 139     -14.003 -15.969 -19.057  1.00  0.00           C  
ATOM    580  O   LEU A 139     -14.621 -14.924 -18.851  1.00  0.00           O  
ATOM    581  CB  LEU A 139     -12.776 -16.055 -21.249  1.00  0.00           C  
ATOM    582  CG  LEU A 139     -13.554 -14.930 -21.937  1.00  0.00           C  
ATOM    583  CD1 LEU A 139     -13.062 -13.567 -21.471  1.00  0.00           C  
ATOM    584  CD2 LEU A 139     -13.442 -15.042 -23.447  1.00  0.00           C  
ATOM    585  N   CYX A 140     -14.466 -17.165 -18.712  1.00  0.00           N  
ATOM    586  CA  CYX A 140     -15.717 -17.328 -17.985  1.00  0.00           C  
ATOM    587  C   CYX A 140     -15.615 -16.678 -16.606  1.00  0.00           C  
ATOM    588  O   CYX A 140     -16.459 -15.857 -16.222  1.00  0.00           O  
ATOM    589  CB  CYX A 140     -16.056 -18.817 -17.858  1.00  0.00           C  
ATOM    590  SG  CYX A 140     -17.352 -19.190 -16.658  1.00  0.00           S  
ATOM    591  N   LYS A 141     -14.574 -17.049 -15.864  1.00  0.00           N  
ATOM    592  CA  LYS A 141     -14.291 -16.455 -14.558  1.00  0.00           C  
ATOM    593  C   LYS A 141     -14.310 -14.935 -14.653  1.00  0.00           C  
ATOM    594  O   LYS A 141     -14.969 -14.256 -13.858  1.00  0.00           O  
ATOM    595  CB  LYS A 141     -12.929 -16.922 -14.038  1.00  0.00           C  
ATOM    596  CG  LYS A 141     -12.839 -18.413 -13.751  1.00  0.00           C  
ATOM    597  CD  LYS A 141     -11.387 -18.865 -13.636  1.00  0.00           C  
ATOM    598  CE  LYS A 141     -11.071 -19.419 -12.255  1.00  0.00           C  
ATOM    599  NZ  LYS A 141     -11.922 -20.591 -11.914  1.00  0.00           N1+
ATOM    600  N   ILE A 142     -13.592 -14.418 -15.647  1.00  0.00           N  
ATOM    601  CA  ILE A 142     -13.560 -12.988 -15.932  1.00  0.00           C  
ATOM    602  C   ILE A 142     -14.968 -12.425 -16.097  1.00  0.00           C  
ATOM    603  O   ILE A 142     -15.319 -11.430 -15.466  1.00  0.00           O  
ATOM    604  CB  ILE A 142     -12.752 -12.689 -17.214  1.00  0.00           C  
ATOM    605  CG1 ILE A 142     -11.289 -13.102 -17.037  1.00  0.00           C  
ATOM    606  CG2 ILE A 142     -12.843 -11.216 -17.576  1.00  0.00           C  
ATOM    607  CD1 ILE A 142     -10.439 -12.882 -18.271  1.00  0.00           C  
ATOM    608  N   VAL A 143     -15.769 -13.076 -16.934  1.00  0.00           N  
ATOM    609  CA  VAL A 143     -17.122 -12.614 -17.232  1.00  0.00           C  
ATOM    610  C   VAL A 143     -18.008 -12.516 -15.989  1.00  0.00           C  
ATOM    611  O   VAL A 143     -18.559 -11.450 -15.698  1.00  0.00           O  
ATOM    612  CB  VAL A 143     -17.807 -13.501 -18.296  1.00  0.00           C  
ATOM    613  CG1 VAL A 143     -19.313 -13.281 -18.298  1.00  0.00           C  
ATOM    614  CG2 VAL A 143     -17.226 -13.218 -19.672  1.00  0.00           C  
ATOM    615  N   ILE A 144     -18.138 -13.621 -15.257  1.00  0.00           N  
ATOM    616  CA  ILE A 144     -18.980 -13.633 -14.062  1.00  0.00           C  
ATOM    617  C   ILE A 144     -18.488 -12.630 -13.019  1.00  0.00           C  
ATOM    618  O   ILE A 144     -19.282 -11.893 -12.411  1.00  0.00           O  
ATOM    619  CB  ILE A 144     -19.045 -15.030 -13.426  1.00  0.00           C  
ATOM    620  CG1 ILE A 144     -19.601 -16.043 -14.422  1.00  0.00           C  
ATOM    621  CG2 ILE A 144     -19.904 -15.009 -12.170  1.00  0.00           C  
ATOM    622  CD1 ILE A 144     -19.810 -17.405 -13.818  1.00  0.00           C  
ATOM    623  N   SER A 145     -17.171 -12.604 -12.826  1.00  0.00           N  
ATOM    624  CA  SER A 145     -16.559 -11.668 -11.892  1.00  0.00           C  
ATOM    625  C   SER A 145     -16.940 -10.236 -12.249  1.00  0.00           C  
ATOM    626  O   SER A 145     -17.339  -9.460 -11.386  1.00  0.00           O  
ATOM    627  CB  SER A 145     -15.039 -11.830 -11.890  1.00  0.00           C  
ATOM    628  OG  SER A 145     -14.455 -11.167 -10.782  1.00  0.00           O  
ATOM    629  N   ILE A 146     -16.831  -9.901 -13.533  1.00  0.00           N  
ATOM    630  CA  ILE A 146     -17.211  -8.579 -14.026  1.00  0.00           C  
ATOM    631  C   ILE A 146     -18.691  -8.297 -13.779  1.00  0.00           C  
ATOM    632  O   ILE A 146     -19.067  -7.175 -13.439  1.00  0.00           O  
ATOM    633  CB  ILE A 146     -16.885  -8.423 -15.530  1.00  0.00           C  
ATOM    634  CG1 ILE A 146     -15.375  -8.300 -15.738  1.00  0.00           C  
ATOM    635  CG2 ILE A 146     -17.577  -7.204 -16.116  1.00  0.00           C  
ATOM    636  CD1 ILE A 146     -14.964  -8.214 -17.191  1.00  0.00           C  
ATOM    637  N   ASP A 147     -19.522  -9.320 -13.943  1.00  0.00           N  
ATOM    638  CA  ASP A 147     -20.956  -9.194 -13.696  1.00  0.00           C  
ATOM    639  C   ASP A 147     -21.212  -8.735 -12.259  1.00  0.00           C  
ATOM    640  O   ASP A 147     -21.836  -7.683 -12.014  1.00  0.00           O  
ATOM    641  CB  ASP A 147     -21.652 -10.533 -13.953  1.00  0.00           C  
ATOM    642  CG  ASP A 147     -23.034 -10.372 -14.554  1.00  0.00           C  
ATOM    643  OD1 ASP A 147     -23.187  -9.562 -15.492  1.00  0.00           O  
ATOM    644  OD2 ASP A 147     -23.966 -11.061 -14.091  1.00  0.00           O1-
ATOM    645  N   TYR A 148     -20.708  -9.520 -11.308  1.00  0.00           N  
ATOM    646  CA  TYR A 148     -20.877  -9.193  -9.893  1.00  0.00           C  
ATOM    647  C   TYR A 148     -20.264  -7.841  -9.514  1.00  0.00           C  
ATOM    648  O   TYR A 148     -20.895  -7.039  -8.816  1.00  0.00           O  
ATOM    649  CB  TYR A 148     -20.320 -10.312  -9.010  1.00  0.00           C  
ATOM    650  CG  TYR A 148     -21.269 -11.479  -8.858  1.00  0.00           C  
ATOM    651  CD1 TYR A 148     -21.324 -12.486  -9.813  1.00  0.00           C  
ATOM    652  CD2 TYR A 148     -22.118 -11.568  -7.762  1.00  0.00           C  
ATOM    653  CE1 TYR A 148     -22.196 -13.553  -9.677  1.00  0.00           C  
ATOM    654  CE2 TYR A 148     -22.993 -12.628  -7.618  1.00  0.00           C  
ATOM    655  CZ  TYR A 148     -23.028 -13.618  -8.579  1.00  0.00           C  
ATOM    656  OH  TYR A 148     -23.895 -14.675  -8.440  1.00  0.00           O  
ATOM    657  N   TYR A 149     -19.044  -7.598  -9.984  1.00  0.00           N  
ATOM    658  CA  TYR A 149     -18.357  -6.329  -9.751  1.00  0.00           C  
ATOM    659  C   TYR A 149     -19.185  -5.146 -10.226  1.00  0.00           C  
ATOM    660  O   TYR A 149     -19.249  -4.120  -9.556  1.00  0.00           O  
ATOM    661  CB  TYR A 149     -16.999  -6.302 -10.453  1.00  0.00           C  
ATOM    662  CG  TYR A 149     -15.845  -6.765  -9.596  1.00  0.00           C  
ATOM    663  CD1 TYR A 149     -15.195  -7.960  -9.864  1.00  0.00           C  
ATOM    664  CD2 TYR A 149     -15.401  -6.004  -8.522  1.00  0.00           C  
ATOM    665  CE1 TYR A 149     -14.140  -8.390  -9.092  1.00  0.00           C  
ATOM    666  CE2 TYR A 149     -14.343  -6.426  -7.738  1.00  0.00           C  
ATOM    667  CZ  TYR A 149     -13.718  -7.622  -8.032  1.00  0.00           C  
ATOM    668  OH  TYR A 149     -12.660  -8.061  -7.268  1.00  0.00           O  
ATOM    669  N   ASN A 150     -19.806  -5.291 -11.392  1.00  0.00           N  
ATOM    670  CA  ASN A 150     -20.668  -4.246 -11.921  1.00  0.00           C  
ATOM    671  C   ASN A 150     -21.834  -4.013 -10.980  1.00  0.00           C  
ATOM    672  O   ASN A 150     -22.075  -2.881 -10.542  1.00  0.00           O  
ATOM    673  CB  ASN A 150     -21.178  -4.616 -13.316  1.00  0.00           C  
ATOM    674  CG  ASN A 150     -22.166  -3.603 -13.863  1.00  0.00           C  
ATOM    675  OD1 ASN A 150     -23.308  -3.940 -14.176  1.00  0.00           O  
ATOM    676  ND2 ASN A 150     -21.733  -2.352 -13.967  1.00  0.00           N  
ATOM    677  N   MET A 151     -22.533  -5.101 -10.654  1.00  0.00           N  
ATOM    678  CA  MET A 151     -23.683  -5.035  -9.754  1.00  0.00           C  
ATOM    679  C   MET A 151     -23.374  -4.320  -8.435  1.00  0.00           C  
ATOM    680  O   MET A 151     -24.179  -3.524  -7.950  1.00  0.00           O  
ATOM    681  CB  MET A 151     -24.226  -6.437  -9.476  1.00  0.00           C  
ATOM    682  CG  MET A 151     -25.394  -6.471  -8.508  1.00  0.00           C  
ATOM    683  SD  MET A 151     -26.102  -8.122  -8.397  1.00  0.00           S  
ATOM    684  CE  MET A 151     -24.610  -9.088  -8.174  1.00  0.00           C  
ATOM    685  N   PHE A 152     -22.204  -4.591  -7.864  1.00  0.00           N  
ATOM    686  CA  PHE A 152     -21.825  -3.984  -6.585  1.00  0.00           C  
ATOM    687  C   PHE A 152     -21.316  -2.545  -6.708  1.00  0.00           C  
ATOM    688  O   PHE A 152     -21.866  -1.619  -6.097  1.00  0.00           O  
ATOM    689  CB  PHE A 152     -20.791  -4.856  -5.869  1.00  0.00           C  
ATOM    690  CG  PHE A 152     -21.396  -5.876  -4.952  1.00  0.00           C  
ATOM    691  CD1 PHE A 152     -22.090  -6.958  -5.462  1.00  0.00           C  
ATOM    692  CD2 PHE A 152     -21.275  -5.749  -3.577  1.00  0.00           C  
ATOM    693  CE1 PHE A 152     -22.649  -7.891  -4.617  1.00  0.00           C  
ATOM    694  CE2 PHE A 152     -21.833  -6.679  -2.727  1.00  0.00           C  
ATOM    695  CZ  PHE A 152     -22.522  -7.747  -3.246  1.00  0.00           C  
ATOM    696  N   THR A 153     -20.259  -2.371  -7.496  1.00  0.00           N  
ATOM    697  CA  THR A 153     -19.625  -1.068  -7.669  1.00  0.00           C  
ATOM    698  C   THR A 153     -20.588   0.001  -8.179  1.00  0.00           C  
ATOM    699  O   THR A 153     -20.459   1.168  -7.810  1.00  0.00           O  
ATOM    700  CB  THR A 153     -18.404  -1.142  -8.612  1.00  0.00           C  
ATOM    701  OG1 THR A 153     -18.758  -1.855  -9.804  1.00  0.00           O  
ATOM    702  CG2 THR A 153     -17.244  -1.848  -7.930  1.00  0.00           C  
ATOM    703  N   SER A 154     -21.542  -0.390  -9.019  1.00  0.00           N  
ATOM    704  CA  SER A 154     -22.528   0.571  -9.517  1.00  0.00           C  
ATOM    705  C   SER A 154     -23.315   1.218  -8.379  1.00  0.00           C  
ATOM    706  O   SER A 154     -23.266   2.438  -8.182  1.00  0.00           O  
ATOM    707  CB  SER A 154     -23.491  -0.089 -10.508  1.00  0.00           C  
ATOM    708  OG  SER A 154     -22.832  -0.442 -11.710  1.00  0.00           O  
ATOM    709  N   ILE A 155     -24.030   0.393  -7.622  1.00  0.00           N  
ATOM    710  CA  ILE A 155     -24.881   0.899  -6.553  1.00  0.00           C  
ATOM    711  C   ILE A 155     -24.074   1.501  -5.398  1.00  0.00           C  
ATOM    712  O   ILE A 155     -24.533   2.440  -4.742  1.00  0.00           O  
ATOM    713  CB  ILE A 155     -25.880  -0.172  -6.051  1.00  0.00           C  
ATOM    714  CG1 ILE A 155     -26.967   0.474  -5.186  1.00  0.00           C  
ATOM    715  CG2 ILE A 155     -25.159  -1.297  -5.314  1.00  0.00           C  
ATOM    716  CD1 ILE A 155     -28.197  -0.388  -5.004  1.00  0.00           C  
ATOM    717  N   PHE A 156     -22.873   0.981  -5.161  1.00  0.00           N  
ATOM    718  CA  PHE A 156     -21.997   1.582  -4.158  1.00  0.00           C  
ATOM    719  C   PHE A 156     -21.603   2.998  -4.584  1.00  0.00           C  
ATOM    720  O   PHE A 156     -21.562   3.921  -3.764  1.00  0.00           O  
ATOM    721  CB  PHE A 156     -20.747   0.728  -3.923  1.00  0.00           C  
ATOM    722  CG  PHE A 156     -20.981  -0.479  -3.055  1.00  0.00           C  
ATOM    723  CD1 PHE A 156     -22.259  -0.823  -2.641  1.00  0.00           C  
ATOM    724  CD2 PHE A 156     -19.918  -1.263  -2.641  1.00  0.00           C  
ATOM    725  CE1 PHE A 156     -22.468  -1.932  -1.841  1.00  0.00           C  
ATOM    726  CE2 PHE A 156     -20.123  -2.371  -1.839  1.00  0.00           C  
ATOM    727  CZ  PHE A 156     -21.400  -2.705  -1.439  1.00  0.00           C  
ATOM    728  N   THR A 157     -21.324   3.159  -5.874  1.00  0.00           N  
ATOM    729  CA  THR A 157     -20.978   4.464  -6.429  1.00  0.00           C  
ATOM    730  C   THR A 157     -22.166   5.415  -6.334  1.00  0.00           C  
ATOM    731  O   THR A 157     -21.997   6.600  -6.042  1.00  0.00           O  
ATOM    732  CB  THR A 157     -20.515   4.355  -7.895  1.00  0.00           C  
ATOM    733  OG1 THR A 157     -19.361   3.509  -7.970  1.00  0.00           O  
ATOM    734  CG2 THR A 157     -20.161   5.726  -8.452  1.00  0.00           C  
ATOM    735  N   LEU A 158     -23.364   4.893  -6.573  1.00  0.00           N  
ATOM    736  CA  LEU A 158     -24.578   5.686  -6.396  1.00  0.00           C  
ATOM    737  C   LEU A 158     -24.720   6.140  -4.945  1.00  0.00           C  
ATOM    738  O   LEU A 158     -25.155   7.262  -4.670  1.00  0.00           O  
ATOM    739  CB  LEU A 158     -25.812   4.888  -6.822  1.00  0.00           C  
ATOM    740  CG  LEU A 158     -25.924   4.567  -8.312  1.00  0.00           C  
ATOM    741  CD1 LEU A 158     -27.144   3.703  -8.567  1.00  0.00           C  
ATOM    742  CD2 LEU A 158     -25.989   5.844  -9.136  1.00  0.00           C  
ATOM    743  N   CYS A 159     -24.339   5.261  -4.021  1.00  0.00           N  
ATOM    744  CA  CYS A 159     -24.352   5.589  -2.600  1.00  0.00           C  
ATOM    745  C   CYS A 159     -23.405   6.731  -2.274  1.00  0.00           C  
ATOM    746  O   CYS A 159     -23.804   7.725  -1.662  1.00  0.00           O  
ATOM    747  CB  CYS A 159     -23.984   4.370  -1.760  1.00  0.00           C  
ATOM    748  SG  CYS A 159     -25.370   3.288  -1.438  1.00  0.00           S  
ATOM    749  N   THR A 160     -22.148   6.583  -2.678  1.00  0.00           N  
ATOM    750  CA  THR A 160     -21.145   7.616  -2.443  1.00  0.00           C  
ATOM    751  C   THR A 160     -21.543   8.929  -3.114  1.00  0.00           C  
ATOM    752  O   THR A 160     -21.197  10.009  -2.635  1.00  0.00           O  
ATOM    753  CB  THR A 160     -19.760   7.173  -2.938  1.00  0.00           C  
ATOM    754  OG1 THR A 160     -19.817   6.890  -4.342  1.00  0.00           O  
ATOM    755  CG2 THR A 160     -19.312   5.926  -2.197  1.00  0.00           C  
ATOM    756  N   MET A 161     -22.277   8.829  -4.217  1.00  0.00           N  
ATOM    757  CA  MET A 161     -22.788  10.008  -4.908  1.00  0.00           C  
ATOM    758  C   MET A 161     -23.876  10.706  -4.099  1.00  0.00           C  
ATOM    759  O   MET A 161     -23.894  11.932  -4.001  1.00  0.00           O  
ATOM    760  CB  MET A 161     -23.307   9.638  -6.298  1.00  0.00           C  
ATOM    761  CG  MET A 161     -22.332   9.973  -7.411  1.00  0.00           C  
ATOM    762  SD  MET A 161     -22.614   9.075  -8.950  1.00  0.00           S  
ATOM    763  CE  MET A 161     -24.142   9.811  -9.516  1.00  0.00           C  
ATOM    764  N   SER A 162     -24.780   9.920  -3.517  1.00  0.00           N  
ATOM    765  CA  SER A 162     -25.835  10.477  -2.673  1.00  0.00           C  
ATOM    766  C   SER A 162     -25.251  11.123  -1.417  1.00  0.00           C  
ATOM    767  O   SER A 162     -25.690  12.199  -0.995  1.00  0.00           O  
ATOM    768  CB  SER A 162     -26.857   9.402  -2.301  1.00  0.00           C  
ATOM    769  OG  SER A 162     -27.577   8.967  -3.441  1.00  0.00           O  
ATOM    770  N   VAL A 163     -24.258  10.463  -0.829  1.00  0.00           N  
ATOM    771  CA  VAL A 163     -23.573  10.994   0.343  1.00  0.00           C  
ATOM    772  C   VAL A 163     -22.850  12.298   0.011  1.00  0.00           C  
ATOM    773  O   VAL A 163     -22.969  13.283   0.740  1.00  0.00           O  
ATOM    774  CB  VAL A 163     -22.565   9.980   0.920  1.00  0.00           C  
ATOM    775  CG1 VAL A 163     -21.633  10.653   1.919  1.00  0.00           C  
ATOM    776  CG2 VAL A 163     -23.298   8.814   1.569  1.00  0.00           C  
ATOM    777  N   ASP A 164     -22.108  12.300  -1.093  1.00  0.00           N  
ATOM    778  CA  ASP A 164     -21.365  13.481  -1.516  1.00  0.00           C  
ATOM    779  C   ASP A 164     -22.302  14.644  -1.838  1.00  0.00           C  
ATOM    780  O   ASP A 164     -21.981  15.805  -1.574  1.00  0.00           O  
ATOM    781  CB  ASP A 164     -20.487  13.156  -2.725  1.00  0.00           C  
ATOM    782  CG  ASP A 164     -19.664  14.342  -3.186  1.00  0.00           C  
ATOM    783  OD1 ASP A 164     -18.738  14.743  -2.449  1.00  0.00           O  
ATOM    784  OD2 ASP A 164     -19.935  14.864  -4.287  1.00  0.00           O1-
ATOM    785  N   ARG A 165     -23.461  14.322  -2.404  1.00  0.00           N  
ATOM    786  CA  ARG A 165     -24.478  15.320  -2.696  1.00  0.00           C  
ATOM    787  C   ARG A 165     -24.979  15.929  -1.392  1.00  0.00           C  
ATOM    788  O   ARG A 165     -25.034  17.158  -1.233  1.00  0.00           O  
ATOM    789  CB  ARG A 165     -25.640  14.672  -3.454  1.00  0.00           C  
ATOM    790  CG  ARG A 165     -26.245  15.539  -4.542  1.00  0.00           C  
ATOM    791  CD  ARG A 165     -25.208  15.917  -5.590  1.00  0.00           C  
ATOM    792  NE  ARG A 165     -24.906  17.348  -5.569  1.00  0.00           N  
ATOM    793  CZ  ARG A 165     -23.679  17.854  -5.622  1.00  0.00           C  
ATOM    794  NH1 ARG A 165     -22.629  17.047  -5.698  1.00  0.00           N1+
ATOM    795  NH2 ARG A 165     -23.501  19.168  -5.598  1.00  0.00           N  
ATOM    796  N   TYR A 166     -25.331  15.053  -0.457  1.00  0.00           N  
ATOM    797  CA  TYR A 166     -25.795  15.457   0.871  1.00  0.00           C  
ATOM    798  C   TYR A 166     -24.790  16.361   1.584  1.00  0.00           C  
ATOM    799  O   TYR A 166     -25.173  17.331   2.235  1.00  0.00           O  
ATOM    800  CB  TYR A 166     -26.100  14.219   1.719  1.00  0.00           C  
ATOM    801  CG  TYR A 166     -26.059  14.475   3.209  1.00  0.00           C  
ATOM    802  CD1 TYR A 166     -27.087  15.157   3.843  1.00  0.00           C  
ATOM    803  CD2 TYR A 166     -24.990  14.033   3.980  1.00  0.00           C  
ATOM    804  CE1 TYR A 166     -27.053  15.396   5.202  1.00  0.00           C  
ATOM    805  CE2 TYR A 166     -24.947  14.266   5.342  1.00  0.00           C  
ATOM    806  CZ  TYR A 166     -25.982  14.949   5.947  1.00  0.00           C  
ATOM    807  OH  TYR A 166     -25.940  15.182   7.301  1.00  0.00           O  
ATOM    808  N   ILE A 167     -23.509  16.028   1.462  1.00  0.00           N  
ATOM    809  CA  ILE A 167     -22.446  16.823   2.064  1.00  0.00           C  
ATOM    810  C   ILE A 167     -22.355  18.190   1.401  1.00  0.00           C  
ATOM    811  O   ILE A 167     -22.351  19.221   2.078  1.00  0.00           O  
ATOM    812  CB  ILE A 167     -21.082  16.123   1.930  1.00  0.00           C  
ATOM    813  CG1 ILE A 167     -21.040  14.867   2.804  1.00  0.00           C  
ATOM    814  CG2 ILE A 167     -19.956  17.070   2.309  1.00  0.00           C  
ATOM    815  CD1 ILE A 167     -19.801  14.030   2.606  1.00  0.00           C  
ATOM    816  N   ALA A 168     -22.284  18.185   0.072  1.00  0.00           N  
ATOM    817  CA  ALA A 168     -22.156  19.408  -0.714  1.00  0.00           C  
ATOM    818  C   ALA A 168     -23.279  20.388  -0.401  1.00  0.00           C  
ATOM    819  O   ALA A 168     -23.071  21.600  -0.353  1.00  0.00           O  
ATOM    820  CB  ALA A 168     -22.150  19.080  -2.197  1.00  0.00           C  
ATOM    821  N   VAL A 169     -24.474  19.855  -0.181  1.00  0.00           N  
ATOM    822  CA  VAL A 169     -25.620  20.712   0.090  1.00  0.00           C  
ATOM    823  C   VAL A 169     -25.736  21.138   1.557  1.00  0.00           C  
ATOM    824  O   VAL A 169     -25.861  22.324   1.859  1.00  0.00           O  
ATOM    825  CB  VAL A 169     -26.933  20.043  -0.346  1.00  0.00           C  
ATOM    826  CG1 VAL A 169     -28.119  20.854   0.130  1.00  0.00           C  
ATOM    827  CG2 VAL A 169     -26.968  19.875  -1.857  1.00  0.00           C  
ATOM    828  N   CYS A 170     -25.694  20.165   2.463  1.00  0.00           N  
ATOM    829  CA  CYS A 170     -25.995  20.420   3.871  1.00  0.00           C  
ATOM    830  C   CYS A 170     -24.801  20.876   4.714  1.00  0.00           C  
ATOM    831  O   CYS A 170     -24.978  21.357   5.834  1.00  0.00           O  
ATOM    832  CB  CYS A 170     -26.649  19.190   4.507  1.00  0.00           C  
ATOM    833  SG  CYS A 170     -28.228  18.730   3.759  1.00  0.00           S  
ATOM    834  N   HIS A 171     -23.590  20.727   4.184  1.00  0.00           N  
ATOM    835  CA  HIS A 171     -22.396  21.155   4.912  1.00  0.00           C  
ATOM    836  C   HIS A 171     -21.357  21.820   4.012  1.00  0.00           C  
ATOM    837  O   HIS A 171     -20.262  21.290   3.849  1.00  0.00           O  
ATOM    838  CB  HIS A 171     -21.752  19.966   5.631  1.00  0.00           C  
ATOM    839  CG  HIS A 171     -22.626  19.340   6.676  1.00  0.00           C  
ATOM    840  CD2 HIS A 171     -23.202  18.122   6.743  1.00  0.00           C  
ATOM    841  NE2 HIS A 171     -23.897  18.060   7.923  1.00  0.00           N  
ATOM    842  CE1 HIS A 171     -23.748  19.211   8.568  1.00  0.00           C  
ATOM    843  ND1 HIS A 171     -22.981  19.999   7.832  1.00  0.00           N  
ATOM    844  N   PRO A 172     -21.685  23.001   3.459  1.00  0.00           N  
ATOM    845  CA  PRO A 172     -20.830  23.691   2.481  1.00  0.00           C  
ATOM    846  C   PRO A 172     -19.430  24.027   3.005  1.00  0.00           C  
ATOM    847  O   PRO A 172     -18.435  23.804   2.303  1.00  0.00           O  
ATOM    848  CB  PRO A 172     -21.605  24.980   2.183  1.00  0.00           C  
ATOM    849  CG  PRO A 172     -22.483  25.182   3.373  1.00  0.00           C  
ATOM    850  CD  PRO A 172     -22.864  23.808   3.822  1.00  0.00           C  
ATOM    851  N   VAL A 173     -19.360  24.554   4.223  1.00  0.00           N  
ATOM    852  CA  VAL A 173     -18.086  24.928   4.824  1.00  0.00           C  
ATOM    853  C   VAL A 173     -17.202  23.699   5.027  1.00  0.00           C  
ATOM    854  O   VAL A 173     -16.001  23.736   4.761  1.00  0.00           O  
ATOM    855  CB  VAL A 173     -18.283  25.657   6.166  1.00  0.00           C  
ATOM    856  CG1 VAL A 173     -16.961  26.228   6.655  1.00  0.00           C  
ATOM    857  CG2 VAL A 173     -19.320  26.761   6.022  1.00  0.00           C  
ATOM    858  N   LYS A 174     -17.799  22.609   5.494  1.00  0.00           N  
ATOM    859  CA  LYS A 174     -17.079  21.345   5.600  1.00  0.00           C  
ATOM    860  C   LYS A 174     -16.855  20.747   4.219  1.00  0.00           C  
ATOM    861  O   LYS A 174     -15.869  20.047   3.995  1.00  0.00           O  
ATOM    862  CB  LYS A 174     -17.842  20.351   6.471  1.00  0.00           C  
ATOM    863  CG  LYS A 174     -17.566  20.481   7.953  1.00  0.00           C  
ATOM    864  CD  LYS A 174     -18.526  19.613   8.741  1.00  0.00           C  
ATOM    865  CE  LYS A 174     -18.645  20.096  10.170  1.00  0.00           C  
ATOM    866  NZ  LYS A 174     -20.026  19.925  10.697  1.00  0.00           N1+
ATOM    867  N   ALA A 175     -17.775  21.025   3.302  1.00  0.00           N  
ATOM    868  CA  ALA A 175     -17.696  20.481   1.949  1.00  0.00           C  
ATOM    869  C   ALA A 175     -16.446  20.950   1.223  1.00  0.00           C  
ATOM    870  O   ALA A 175     -15.770  20.157   0.573  1.00  0.00           O  
ATOM    871  CB  ALA A 175     -18.938  20.838   1.143  1.00  0.00           C  
ATOM    872  N   LEU A 176     -16.133  22.239   1.339  1.00  0.00           N  
ATOM    873  CA  LEU A 176     -14.989  22.792   0.614  1.00  0.00           C  
ATOM    874  C   LEU A 176     -13.650  22.160   1.010  1.00  0.00           C  
ATOM    875  O   LEU A 176     -12.677  22.235   0.259  1.00  0.00           O  
ATOM    876  CB  LEU A 176     -14.938  24.320   0.747  1.00  0.00           C  
ATOM    877  CG  LEU A 176     -14.731  24.955   2.124  1.00  0.00           C  
ATOM    878  CD1 LEU A 176     -13.253  25.171   2.430  1.00  0.00           C  
ATOM    879  CD2 LEU A 176     -15.498  26.266   2.226  1.00  0.00           C  
ATOM    880  N   ASP A 177     -13.605  21.533   2.181  1.00  0.00           N  
ATOM    881  CA  ASP A 177     -12.379  20.903   2.662  1.00  0.00           C  
ATOM    882  C   ASP A 177     -12.089  19.547   2.015  1.00  0.00           C  
ATOM    883  O   ASP A 177     -11.028  19.353   1.423  1.00  0.00           O  
ATOM    884  CB  ASP A 177     -12.396  20.767   4.188  1.00  0.00           C  
ATOM    885  CG  ASP A 177     -11.675  21.906   4.882  1.00  0.00           C  
ATOM    886  OD1 ASP A 177     -11.226  21.713   6.033  1.00  0.00           O  
ATOM    887  OD2 ASP A 177     -11.551  22.991   4.277  1.00  0.00           O1-
ATOM    888  N   PHE A 178     -13.028  18.611   2.127  1.00  0.00           N  
ATOM    889  CA  PHE A 178     -12.772  17.241   1.683  1.00  0.00           C  
ATOM    890  C   PHE A 178     -13.487  16.810   0.397  1.00  0.00           C  
ATOM    891  O   PHE A 178     -13.439  15.634   0.030  1.00  0.00           O  
ATOM    892  CB  PHE A 178     -13.046  16.238   2.813  1.00  0.00           C  
ATOM    893  CG  PHE A 178     -14.448  16.290   3.351  1.00  0.00           C  
ATOM    894  CD1 PHE A 178     -15.479  15.632   2.699  1.00  0.00           C  
ATOM    895  CD2 PHE A 178     -14.732  16.979   4.517  1.00  0.00           C  
ATOM    896  CE1 PHE A 178     -16.767  15.673   3.193  1.00  0.00           C  
ATOM    897  CE2 PHE A 178     -16.020  17.022   5.018  1.00  0.00           C  
ATOM    898  CZ  PHE A 178     -17.040  16.370   4.354  1.00  0.00           C  
ATOM    899  N   ARG A 179     -14.142  17.743  -0.290  1.00  0.00           N  
ATOM    900  CA  ARG A 179     -14.763  17.416  -1.577  1.00  0.00           C  
ATOM    901  C   ARG A 179     -13.797  17.596  -2.743  1.00  0.00           C  
ATOM    902  O   ARG A 179     -14.214  17.854  -3.872  1.00  0.00           O  
ATOM    903  CB  ARG A 179     -16.045  18.218  -1.818  1.00  0.00           C  
ATOM    904  CG  ARG A 179     -17.253  17.700  -1.059  1.00  0.00           C  
ATOM    905  CD  ARG A 179     -18.536  18.382  -1.512  1.00  0.00           C  
ATOM    906  NE  ARG A 179     -19.185  17.684  -2.622  1.00  0.00           N  
ATOM    907  CZ  ARG A 179     -19.064  18.027  -3.901  1.00  0.00           C  
ATOM    908  NH1 ARG A 179     -18.310  19.063  -4.246  1.00  0.00           N1+
ATOM    909  NH2 ARG A 179     -19.697  17.333  -4.837  1.00  0.00           N  
ATOM    910  N   THR A 180     -12.506  17.464  -2.461  1.00  0.00           N  
ATOM    911  CA  THR A 180     -11.492  17.424  -3.505  1.00  0.00           C  
ATOM    912  C   THR A 180     -11.649  16.113  -4.272  1.00  0.00           C  
ATOM    913  O   THR A 180     -12.010  15.092  -3.685  1.00  0.00           O  
ATOM    914  CB  THR A 180     -10.075  17.535  -2.902  1.00  0.00           C  
ATOM    915  OG1 THR A 180      -9.094  17.233  -3.901  1.00  0.00           O  
ATOM    916  CG2 THR A 180      -9.916  16.578  -1.730  1.00  0.00           C  
ATOM    917  N   PRO A 181     -11.400  16.137  -5.591  1.00  0.00           N  
ATOM    918  CA  PRO A 181     -11.592  14.938  -6.421  1.00  0.00           C  
ATOM    919  C   PRO A 181     -10.689  13.763  -6.036  1.00  0.00           C  
ATOM    920  O   PRO A 181     -11.025  12.615  -6.343  1.00  0.00           O  
ATOM    921  CB  PRO A 181     -11.261  15.431  -7.836  1.00  0.00           C  
ATOM    922  CG  PRO A 181     -10.450  16.666  -7.638  1.00  0.00           C  
ATOM    923  CD  PRO A 181     -10.991  17.300  -6.398  1.00  0.00           C  
ATOM    924  N   ARG A 182      -9.570  14.042  -5.373  1.00  0.00           N  
ATOM    925  CA  ARG A 182      -8.679  12.971  -4.933  1.00  0.00           C  
ATOM    926  C   ARG A 182      -9.370  12.078  -3.908  1.00  0.00           C  
ATOM    927  O   ARG A 182      -9.157  10.866  -3.886  1.00  0.00           O  
ATOM    928  CB  ARG A 182      -7.364  13.525  -4.374  1.00  0.00           C  
ATOM    929  CG  ARG A 182      -7.498  14.325  -3.091  1.00  0.00           C  
ATOM    930  CD  ARG A 182      -6.152  14.496  -2.410  1.00  0.00           C  
ATOM    931  NE  ARG A 182      -5.132  14.961  -3.344  1.00  0.00           N  
ATOM    932  CZ  ARG A 182      -3.859  15.160  -3.022  1.00  0.00           C  
ATOM    933  NH1 ARG A 182      -3.441  14.939  -1.784  1.00  0.00           N1+
ATOM    934  NH2 ARG A 182      -3.001  15.583  -3.941  1.00  0.00           N  
ATOM    935  N   ASN A 183     -10.206  12.682  -3.068  1.00  0.00           N  
ATOM    936  CA  ASN A 183     -10.987  11.931  -2.096  1.00  0.00           C  
ATOM    937  C   ASN A 183     -12.012  11.048  -2.788  1.00  0.00           C  
ATOM    938  O   ASN A 183     -12.282   9.928  -2.352  1.00  0.00           O  
ATOM    939  CB  ASN A 183     -11.679  12.876  -1.112  1.00  0.00           C  
ATOM    940  CG  ASN A 183     -10.708  13.512  -0.136  1.00  0.00           C  
ATOM    941  OD1 ASN A 183      -9.493  13.375  -0.272  1.00  0.00           O  
ATOM    942  ND2 ASN A 183     -11.242  14.215   0.855  1.00  0.00           N  
ATOM    943  N   ALA A 184     -12.581  11.559  -3.877  1.00  0.00           N  
ATOM    944  CA  ALA A 184     -13.517  10.787  -4.681  1.00  0.00           C  
ATOM    945  C   ALA A 184     -12.807   9.585  -5.291  1.00  0.00           C  
ATOM    946  O   ALA A 184     -13.362   8.487  -5.350  1.00  0.00           O  
ATOM    947  CB  ALA A 184     -14.126  11.659  -5.766  1.00  0.00           C  
ATOM    948  N   LYS A 185     -11.572   9.799  -5.734  1.00  0.00           N  
ATOM    949  CA  LYS A 185     -10.751   8.712  -6.264  1.00  0.00           C  
ATOM    950  C   LYS A 185     -10.463   7.662  -5.188  1.00  0.00           C  
ATOM    951  O   LYS A 185     -10.546   6.457  -5.445  1.00  0.00           O  
ATOM    952  CB  LYS A 185      -9.448   9.264  -6.854  1.00  0.00           C  
ATOM    953  CG  LYS A 185      -9.652  10.037  -8.150  1.00  0.00           C  
ATOM    954  CD  LYS A 185      -8.569  11.084  -8.378  1.00  0.00           C  
ATOM    955  CE  LYS A 185      -7.210  10.457  -8.639  1.00  0.00           C  
ATOM    956  NZ  LYS A 185      -6.210  11.483  -9.049  1.00  0.00           N1+
ATOM    957  N   ILE A 186     -10.143   8.131  -3.986  1.00  0.00           N  
ATOM    958  CA  ILE A 186      -9.879   7.247  -2.851  1.00  0.00           C  
ATOM    959  C   ILE A 186     -11.093   6.383  -2.510  1.00  0.00           C  
ATOM    960  O   ILE A 186     -10.985   5.161  -2.374  1.00  0.00           O  
ATOM    961  CB  ILE A 186      -9.459   8.050  -1.601  1.00  0.00           C  
ATOM    962  CG1 ILE A 186      -8.085   8.689  -1.816  1.00  0.00           C  
ATOM    963  CG2 ILE A 186      -9.434   7.157  -0.372  1.00  0.00           C  
ATOM    964  CD1 ILE A 186      -7.597   9.498  -0.636  1.00  0.00           C  
ATOM    965  N   VAL A 187     -12.250   7.025  -2.376  1.00  0.00           N  
ATOM    966  CA  VAL A 187     -13.481   6.317  -2.048  1.00  0.00           C  
ATOM    967  C   VAL A 187     -13.896   5.376  -3.184  1.00  0.00           C  
ATOM    968  O   VAL A 187     -14.517   4.339  -2.945  1.00  0.00           O  
ATOM    969  CB  VAL A 187     -14.619   7.298  -1.683  1.00  0.00           C  
ATOM    970  CG1 VAL A 187     -15.894   6.548  -1.340  1.00  0.00           C  
ATOM    971  CG2 VAL A 187     -14.200   8.172  -0.510  1.00  0.00           C  
ATOM    972  N   ASN A 188     -13.538   5.727  -4.415  1.00  0.00           N  
ATOM    973  CA  ASN A 188     -13.735   4.819  -5.545  1.00  0.00           C  
ATOM    974  C   ASN A 188     -12.877   3.560  -5.407  1.00  0.00           C  
ATOM    975  O   ASN A 188     -13.348   2.435  -5.636  1.00  0.00           O  
ATOM    976  CB  ASN A 188     -13.438   5.526  -6.868  1.00  0.00           C  
ATOM    977  CG  ASN A 188     -14.636   6.279  -7.410  1.00  0.00           C  
ATOM    978  OD1 ASN A 188     -15.687   6.338  -6.772  1.00  0.00           O  
ATOM    979  ND2 ASN A 188     -14.483   6.864  -8.593  1.00  0.00           N  
ATOM    980  N   VAL A 189     -11.617   3.759  -5.029  1.00  0.00           N  
ATOM    981  CA  VAL A 189     -10.715   2.643  -4.755  1.00  0.00           C  
ATOM    982  C   VAL A 189     -11.297   1.727  -3.680  1.00  0.00           C  
ATOM    983  O   VAL A 189     -11.377   0.508  -3.860  1.00  0.00           O  
ATOM    984  CB  VAL A 189      -9.325   3.136  -4.310  1.00  0.00           C  
ATOM    985  CG1 VAL A 189      -8.486   1.975  -3.795  1.00  0.00           C  
ATOM    986  CG2 VAL A 189      -8.621   3.847  -5.456  1.00  0.00           C  
ATOM    987  N   CYS A 190     -11.717   2.327  -2.566  1.00  0.00           N  
ATOM    988  CA  CYS A 190     -12.313   1.572  -1.466  1.00  0.00           C  
ATOM    989  C   CYS A 190     -13.567   0.820  -1.911  1.00  0.00           C  
ATOM    990  O   CYS A 190     -13.802  -0.313  -1.486  1.00  0.00           O  
ATOM    991  CB  CYS A 190     -12.639   2.497  -0.293  1.00  0.00           C  
ATOM    992  SG  CYS A 190     -11.186   3.266   0.460  1.00  0.00           S  
ATOM    993  N   ASN A 191     -14.361   1.464  -2.761  1.00  0.00           N  
ATOM    994  CA  ASN A 191     -15.517   0.835  -3.386  1.00  0.00           C  
ATOM    995  C   ASN A 191     -15.081  -0.450  -4.072  1.00  0.00           C  
ATOM    996  O   ASN A 191     -15.651  -1.521  -3.836  1.00  0.00           O  
ATOM    997  CB  ASN A 191     -16.148   1.791  -4.407  1.00  0.00           C  
ATOM    998  CG  ASN A 191     -17.445   1.262  -5.002  1.00  0.00           C  
ATOM    999  OD1 ASN A 191     -17.746   0.071  -4.933  1.00  0.00           O  
ATOM   1000  ND2 ASN A 191     -18.219   2.161  -5.604  1.00  0.00           N  
ATOM   1001  N   TRP A 192     -14.051  -0.345  -4.903  1.00  0.00           N  
ATOM   1002  CA  TRP A 192     -13.552  -1.506  -5.630  1.00  0.00           C  
ATOM   1003  C   TRP A 192     -12.952  -2.589  -4.731  1.00  0.00           C  
ATOM   1004  O   TRP A 192     -12.942  -3.764  -5.097  1.00  0.00           O  
ATOM   1005  CB  TRP A 192     -12.560  -1.083  -6.713  1.00  0.00           C  
ATOM   1006  CG  TRP A 192     -13.244  -0.569  -7.939  1.00  0.00           C  
ATOM   1007  CD1 TRP A 192     -13.521   0.732  -8.240  1.00  0.00           C  
ATOM   1008  CD2 TRP A 192     -13.757  -1.351  -9.023  1.00  0.00           C  
ATOM   1009  NE1 TRP A 192     -14.167   0.809  -9.449  1.00  0.00           N  
ATOM   1010  CE2 TRP A 192     -14.324  -0.458  -9.951  1.00  0.00           C  
ATOM   1011  CE3 TRP A 192     -13.786  -2.721  -9.301  1.00  0.00           C  
ATOM   1012  CZ2 TRP A 192     -14.916  -0.887 -11.136  1.00  0.00           C  
ATOM   1013  CZ3 TRP A 192     -14.373  -3.148 -10.477  1.00  0.00           C  
ATOM   1014  CH2 TRP A 192     -14.931  -2.234 -11.380  1.00  0.00           C  
ATOM   1015  N   ILE A 193     -12.460  -2.201  -3.558  1.00  0.00           N  
ATOM   1016  CA  ILE A 193     -11.920  -3.177  -2.610  1.00  0.00           C  
ATOM   1017  C   ILE A 193     -13.035  -3.954  -1.898  1.00  0.00           C  
ATOM   1018  O   ILE A 193     -13.015  -5.197  -1.839  1.00  0.00           O  
ATOM   1019  CB  ILE A 193     -10.996  -2.504  -1.576  1.00  0.00           C  
ATOM   1020  CG1 ILE A 193      -9.818  -1.829  -2.281  1.00  0.00           C  
ATOM   1021  CG2 ILE A 193     -10.496  -3.522  -0.564  1.00  0.00           C  
ATOM   1022  CD1 ILE A 193      -8.863  -1.121  -1.344  1.00  0.00           C  
ATOM   1023  N   LEU A 194     -14.003  -3.217  -1.360  1.00  0.00           N  
ATOM   1024  CA  LEU A 194     -15.186  -3.827  -0.762  1.00  0.00           C  
ATOM   1025  C   LEU A 194     -15.845  -4.765  -1.758  1.00  0.00           C  
ATOM   1026  O   LEU A 194     -16.226  -5.883  -1.417  1.00  0.00           O  
ATOM   1027  CB  LEU A 194     -16.191  -2.759  -0.329  1.00  0.00           C  
ATOM   1028  CG  LEU A 194     -16.126  -2.257   1.113  1.00  0.00           C  
ATOM   1029  CD1 LEU A 194     -14.827  -1.507   1.380  1.00  0.00           C  
ATOM   1030  CD2 LEU A 194     -17.334  -1.382   1.424  1.00  0.00           C  
ATOM   1031  N   SER A 195     -15.971  -4.303  -2.998  1.00  0.00           N  
ATOM   1032  CA  SER A 195     -16.527  -5.135  -4.054  1.00  0.00           C  
ATOM   1033  C   SER A 195     -15.601  -6.298  -4.398  1.00  0.00           C  
ATOM   1034  O   SER A 195     -16.051  -7.325  -4.897  1.00  0.00           O  
ATOM   1035  CB  SER A 195     -16.826  -4.303  -5.300  1.00  0.00           C  
ATOM   1036  OG  SER A 195     -17.882  -3.392  -5.053  1.00  0.00           O  
ATOM   1037  N   SER A 196     -14.308  -6.134  -4.135  1.00  0.00           N  
ATOM   1038  CA  SER A 196     -13.356  -7.217  -4.360  1.00  0.00           C  
ATOM   1039  C   SER A 196     -13.600  -8.346  -3.373  1.00  0.00           C  
ATOM   1040  O   SER A 196     -13.384  -9.519  -3.691  1.00  0.00           O  
ATOM   1041  CB  SER A 196     -11.909  -6.724  -4.258  1.00  0.00           C  
ATOM   1042  OG  SER A 196     -11.624  -5.761  -5.256  1.00  0.00           O  
ATOM   1043  N   ALA A 197     -14.061  -7.985  -2.177  1.00  0.00           N  
ATOM   1044  CA  ALA A 197     -14.389  -8.983  -1.155  1.00  0.00           C  
ATOM   1045  C   ALA A 197     -15.415 -10.023  -1.626  1.00  0.00           C  
ATOM   1046  O   ALA A 197     -15.392 -11.165  -1.171  1.00  0.00           O  
ATOM   1047  CB  ALA A 197     -14.863  -8.305   0.124  1.00  0.00           C  
ATOM   1048  N   ILE A 198     -16.313  -9.629  -2.527  1.00  0.00           N  
ATOM   1049  CA  ILE A 198     -17.287 -10.571  -3.084  1.00  0.00           C  
ATOM   1050  C   ILE A 198     -16.883 -11.050  -4.482  1.00  0.00           C  
ATOM   1051  O   ILE A 198     -17.137 -12.196  -4.857  1.00  0.00           O  
ATOM   1052  CB  ILE A 198     -18.727  -9.989  -3.105  1.00  0.00           C  
ATOM   1053  CG1 ILE A 198     -19.711 -11.021  -3.666  1.00  0.00           C  
ATOM   1054  CG2 ILE A 198     -18.776  -8.698  -3.907  1.00  0.00           C  
ATOM   1055  CD1 ILE A 198     -21.124 -10.848  -3.200  1.00  0.00           C  
ATOM   1056  N   GLY A 199     -16.225 -10.176  -5.235  1.00  0.00           N  
ATOM   1057  CA  GLY A 199     -15.868 -10.454  -6.613  1.00  0.00           C  
ATOM   1058  C   GLY A 199     -14.757 -11.469  -6.772  1.00  0.00           C  
ATOM   1059  O   GLY A 199     -14.802 -12.309  -7.673  1.00  0.00           O  
ATOM   1060  N   LEU A 200     -13.749 -11.394  -5.905  1.00  0.00           N  
ATOM   1061  CA  LEU A 200     -12.629 -12.330  -5.981  1.00  0.00           C  
ATOM   1062  C   LEU A 200     -13.018 -13.800  -5.754  1.00  0.00           C  
ATOM   1063  O   LEU A 200     -12.682 -14.650  -6.577  1.00  0.00           O  
ATOM   1064  CB  LEU A 200     -11.467 -11.903  -5.070  1.00  0.00           C  
ATOM   1065  CG  LEU A 200     -10.760 -10.603  -5.455  1.00  0.00           C  
ATOM   1066  CD1 LEU A 200      -9.442 -10.462  -4.705  1.00  0.00           C  
ATOM   1067  CD2 LEU A 200     -10.540 -10.527  -6.959  1.00  0.00           C  
ATOM   1068  N   PRO A 201     -13.733 -14.109  -4.652  1.00  0.00           N  
ATOM   1069  CA  PRO A 201     -14.121 -15.513  -4.470  1.00  0.00           C  
ATOM   1070  C   PRO A 201     -15.047 -16.014  -5.579  1.00  0.00           C  
ATOM   1071  O   PRO A 201     -14.997 -17.192  -5.936  1.00  0.00           O  
ATOM   1072  CB  PRO A 201     -14.859 -15.507  -3.124  1.00  0.00           C  
ATOM   1073  CG  PRO A 201     -15.280 -14.094  -2.922  1.00  0.00           C  
ATOM   1074  CD  PRO A 201     -14.192 -13.272  -3.527  1.00  0.00           C  
ATOM   1075  N   VAL A 202     -15.876 -15.125  -6.113  1.00  0.00           N  
ATOM   1076  CA  VAL A 202     -16.739 -15.462  -7.239  1.00  0.00           C  
ATOM   1077  C   VAL A 202     -15.893 -15.831  -8.460  1.00  0.00           C  
ATOM   1078  O   VAL A 202     -16.236 -16.741  -9.216  1.00  0.00           O  
ATOM   1079  CB  VAL A 202     -17.717 -14.305  -7.567  1.00  0.00           C  
ATOM   1080  CG1 VAL A 202     -18.030 -14.242  -9.058  1.00  0.00           C  
ATOM   1081  CG2 VAL A 202     -18.992 -14.446  -6.747  1.00  0.00           C  
ATOM   1082  N   MET A 203     -14.773 -15.138  -8.627  1.00  0.00           N  
ATOM   1083  CA  MET A 203     -13.855 -15.430  -9.721  1.00  0.00           C  
ATOM   1084  C   MET A 203     -13.163 -16.774  -9.498  1.00  0.00           C  
ATOM   1085  O   MET A 203     -12.864 -17.493 -10.450  1.00  0.00           O  
ATOM   1086  CB  MET A 203     -12.818 -14.315  -9.862  1.00  0.00           C  
ATOM   1087  CG  MET A 203     -12.173 -14.235 -11.235  1.00  0.00           C  
ATOM   1088  SD  MET A 203     -11.014 -12.862 -11.371  1.00  0.00           S  
ATOM   1089  CE  MET A 203      -9.794 -13.335 -10.147  1.00  0.00           C  
ATOM   1090  N   PHE A 204     -12.920 -17.110  -8.234  1.00  0.00           N  
ATOM   1091  CA  PHE A 204     -12.300 -18.382  -7.878  1.00  0.00           C  
ATOM   1092  C   PHE A 204     -13.268 -19.548  -8.054  1.00  0.00           C  
ATOM   1093  O   PHE A 204     -12.899 -20.603  -8.570  1.00  0.00           O  
ATOM   1094  CB  PHE A 204     -11.802 -18.353  -6.433  1.00  0.00           C  
ATOM   1095  CG  PHE A 204     -10.436 -17.744  -6.268  1.00  0.00           C  
ATOM   1096  CD1 PHE A 204      -9.351 -18.532  -5.922  1.00  0.00           C  
ATOM   1097  CD2 PHE A 204     -10.238 -16.388  -6.457  1.00  0.00           C  
ATOM   1098  CE1 PHE A 204      -8.095 -17.975  -5.767  1.00  0.00           C  
ATOM   1099  CE2 PHE A 204      -8.986 -15.827  -6.304  1.00  0.00           C  
ATOM   1100  CZ  PHE A 204      -7.913 -16.621  -5.959  1.00  0.00           C  
ATOM   1101  N   MET A 205     -14.506 -19.351  -7.619  1.00  0.00           N  
ATOM   1102  CA  MET A 205     -15.502 -20.416  -7.622  1.00  0.00           C  
ATOM   1103  C   MET A 205     -16.220 -20.548  -8.965  1.00  0.00           C  
ATOM   1104  O   MET A 205     -17.108 -21.383  -9.122  1.00  0.00           O  
ATOM   1105  CB  MET A 205     -16.507 -20.200  -6.488  1.00  0.00           C  
ATOM   1106  CG  MET A 205     -15.871 -20.267  -5.110  1.00  0.00           C  
ATOM   1107  SD  MET A 205     -16.821 -19.438  -3.823  1.00  0.00           S  
ATOM   1108  CE  MET A 205     -15.692 -19.575  -2.440  1.00  0.00           C  
ATOM   1109  N   ALA A 206     -15.829 -19.722  -9.932  1.00  0.00           N  
ATOM   1110  CA  ALA A 206     -16.374 -19.816 -11.280  1.00  0.00           C  
ATOM   1111  C   ALA A 206     -15.545 -20.788 -12.108  1.00  0.00           C  
ATOM   1112  O   ALA A 206     -14.321 -20.824 -11.993  1.00  0.00           O  
ATOM   1113  CB  ALA A 206     -16.410 -18.450 -11.939  1.00  0.00           C  
ATOM   1114  N   THR A 207     -16.217 -21.574 -12.940  1.00  0.00           N  
ATOM   1115  CA  THR A 207     -15.547 -22.594 -13.732  1.00  0.00           C  
ATOM   1116  C   THR A 207     -16.446 -23.113 -14.839  1.00  0.00           C  
ATOM   1117  O   THR A 207     -17.593 -22.686 -14.986  1.00  0.00           O  
ATOM   1118  CB  THR A 207     -15.151 -23.789 -12.868  1.00  0.00           C  
ATOM   1119  OG1 THR A 207     -14.362 -24.699 -13.643  1.00  0.00           O  
ATOM   1120  CG2 THR A 207     -16.399 -24.499 -12.386  1.00  0.00           C  
ATOM   1121  N   THR A 208     -15.909 -24.055 -15.605  1.00  0.00           N  
ATOM   1122  CA  THR A 208     -16.640 -24.681 -16.692  1.00  0.00           C  
ATOM   1123  C   THR A 208     -17.230 -26.018 -16.246  1.00  0.00           C  
ATOM   1124  O   THR A 208     -16.497 -26.937 -15.882  1.00  0.00           O  
ATOM   1125  CB  THR A 208     -15.726 -24.900 -17.906  1.00  0.00           C  
ATOM   1126  OG1 THR A 208     -15.214 -23.636 -18.346  1.00  0.00           O  
ATOM   1127  CG2 THR A 208     -16.495 -25.552 -19.028  1.00  0.00           C  
ATOM   1128  N   LYS A 209     -18.556 -26.117 -16.264  1.00  0.00           N  
ATOM   1129  CA  LYS A 209     -19.250 -27.344 -15.885  1.00  0.00           C  
ATOM   1130  C   LYS A 209     -19.747 -28.103 -17.110  1.00  0.00           C  
ATOM   1131  O   LYS A 209     -20.566 -27.596 -17.878  1.00  0.00           O  
ATOM   1132  CB  LYS A 209     -20.420 -27.026 -14.954  1.00  0.00           C  
ATOM   1133  CG  LYS A 209     -21.281 -28.227 -14.603  1.00  0.00           C  
ATOM   1134  CD  LYS A 209     -22.423 -27.835 -13.677  1.00  0.00           C  
ATOM   1135  CE  LYS A 209     -23.387 -28.994 -13.465  1.00  0.00           C  
ATOM   1136  NZ  LYS A 209     -24.534 -28.606 -12.596  1.00  0.00           N1+
ATOM   1137  N   TYR A 210     -19.250 -29.323 -17.279  1.00  0.00           N  
ATOM   1138  CA  TYR A 210     -19.607 -30.157 -18.424  1.00  0.00           C  
ATOM   1139  C   TYR A 210     -20.905 -30.921 -18.156  1.00  0.00           C  
ATOM   1140  O   TYR A 210     -21.117 -31.419 -17.051  1.00  0.00           O  
ATOM   1141  CB  TYR A 210     -18.468 -31.134 -18.751  1.00  0.00           C  
ATOM   1142  CG  TYR A 210     -17.224 -30.484 -19.327  1.00  0.00           C  
ATOM   1143  CD1 TYR A 210     -16.729 -30.863 -20.568  1.00  0.00           C  
ATOM   1144  CD2 TYR A 210     -16.546 -29.488 -18.631  1.00  0.00           C  
ATOM   1145  CE1 TYR A 210     -15.596 -30.270 -21.095  1.00  0.00           C  
ATOM   1146  CE2 TYR A 210     -15.415 -28.890 -19.151  1.00  0.00           C  
ATOM   1147  CZ  TYR A 210     -14.945 -29.284 -20.381  1.00  0.00           C  
ATOM   1148  OH  TYR A 210     -13.816 -28.691 -20.898  1.00  0.00           O  
ATOM   1149  N   ARG A 211     -21.769 -31.010 -19.165  1.00  0.00           N  
ATOM   1150  CA  ARG A 211     -23.046 -31.723 -19.036  1.00  0.00           C  
ATOM   1151  C   ARG A 211     -23.230 -32.729 -20.183  1.00  0.00           C  
ATOM   1152  O   ARG A 211     -22.344 -32.836 -21.028  1.00  0.00           O  
ATOM   1153  CB  ARG A 211     -24.211 -30.735 -19.008  1.00  0.00           C  
ATOM   1154  CG  ARG A 211     -24.229 -29.819 -17.789  1.00  0.00           C  
ATOM   1155  CD  ARG A 211     -24.776 -30.531 -16.543  1.00  0.00           C  
ATOM   1156  NE  ARG A 211     -26.220 -30.777 -16.646  1.00  0.00           N  
ATOM   1157  CZ  ARG A 211     -26.754 -31.984 -16.721  1.00  0.00           C  
ATOM   1158  NH1 ARG A 211     -28.070 -32.148 -16.838  1.00  0.00           N1+
ATOM   1159  NH2 ARG A 211     -25.959 -33.049 -16.701  1.00  0.00           N  
ATOM   1160  N   GLN A 212     -24.356 -33.438 -20.201  1.00  0.00           N  
ATOM   1161  CA  GLN A 212     -24.631 -34.515 -21.157  1.00  0.00           C  
ATOM   1162  C   GLN A 212     -24.159 -34.230 -22.581  1.00  0.00           C  
ATOM   1163  O   GLN A 212     -23.495 -35.051 -23.215  1.00  0.00           O  
ATOM   1164  CB  GLN A 212     -26.151 -34.795 -21.217  1.00  0.00           C  
ATOM   1165  CG  GLN A 212     -26.705 -35.619 -20.079  1.00  0.00           C  
ATOM   1166  CD  GLN A 212     -27.120 -34.743 -18.959  1.00  0.00           C  
ATOM   1167  OE1 GLN A 212     -26.977 -33.531 -19.051  1.00  0.00           O  
ATOM   1168  NE2 GLN A 212     -27.625 -35.332 -17.887  1.00  0.00           N  
ATOM   1169  N   GLY A 213     -24.493 -33.045 -23.072  1.00  0.00           N  
ATOM   1170  CA  GLY A 213     -24.168 -32.670 -24.434  1.00  0.00           C  
ATOM   1171  C   GLY A 213     -24.199 -31.165 -24.578  1.00  0.00           C  
ATOM   1172  O   GLY A 213     -24.863 -30.614 -25.466  1.00  0.00           O  
ATOM   1173  N   SER A 214     -23.484 -30.494 -23.678  1.00  0.00           N  
ATOM   1174  CA  SER A 214     -23.435 -29.022 -23.649  1.00  0.00           C  
ATOM   1175  C   SER A 214     -22.380 -28.580 -22.700  1.00  0.00           C  
ATOM   1176  O   SER A 214     -21.693 -29.433 -22.218  1.00  0.00           O  
ATOM   1177  CB  SER A 214     -24.738 -28.432 -23.172  1.00  0.00           C  
ATOM   1178  OG  SER A 214     -25.067 -28.792 -21.835  1.00  0.00           O  
ATOM   1179  N   ILE A 215     -22.254 -27.277 -22.418  1.00  0.00           N  
ATOM   1180  CA  ILE A 215     -21.206 -26.727 -21.537  1.00  0.00           C  
ATOM   1181  C   ILE A 215     -21.763 -25.496 -20.805  1.00  0.00           C  
ATOM   1182  O   ILE A 215     -22.466 -24.680 -21.406  1.00  0.00           O  
ATOM   1183  CB  ILE A 215     -19.975 -26.265 -22.358  1.00  0.00           C  
ATOM   1184  CG1 ILE A 215     -19.326 -27.439 -23.115  1.00  0.00           C  
ATOM   1185  CG2 ILE A 215     -18.953 -25.663 -21.466  1.00  0.00           C  
ATOM   1186  CD1 ILE A 215     -18.622 -28.495 -22.202  1.00  0.00           C  
ATOM   1187  N   ASP A 216     -21.457 -25.364 -19.514  1.00  0.00           N  
ATOM   1188  CA  ASP A 216     -21.897 -24.210 -18.733  1.00  0.00           C  
ATOM   1189  C   ASP A 216     -20.763 -23.382 -18.109  1.00  0.00           C  
ATOM   1190  O   ASP A 216     -19.744 -23.915 -17.674  1.00  0.00           O  
ATOM   1191  CB  ASP A 216     -22.872 -24.651 -17.640  1.00  0.00           C  
ATOM   1192  CG  ASP A 216     -24.246 -24.996 -18.188  1.00  0.00           C  
ATOM   1193  OD1 ASP A 216     -24.540 -24.643 -19.350  1.00  0.00           O  
ATOM   1194  OD2 ASP A 216     -25.047 -25.603 -17.449  1.00  0.00           O1-
ATOM   1195  N   CYX A 217     -20.968 -22.069 -18.073  1.00  0.00           N  
ATOM   1196  CA  CYX A 217     -20.077 -21.133 -17.414  1.00  0.00           C  
ATOM   1197  C   CYX A 217     -20.780 -20.656 -16.146  1.00  0.00           C  
ATOM   1198  O   CYX A 217     -20.805 -19.468 -15.840  1.00  0.00           O  
ATOM   1199  CB  CYX A 217     -19.752 -19.961 -18.346  1.00  0.00           C  
ATOM   1200  SG  CYX A 217     -19.035 -18.492 -17.555  1.00  0.00           S  
ATOM   1201  N   THR A 218     -21.336 -21.606 -15.402  1.00  0.00           N  
ATOM   1202  CA  THR A 218     -22.036 -21.293 -14.165  1.00  0.00           C  
ATOM   1203  C   THR A 218     -21.085 -21.229 -12.978  1.00  0.00           C  
ATOM   1204  O   THR A 218     -19.963 -21.730 -13.031  1.00  0.00           O  
ATOM   1205  CB  THR A 218     -23.122 -22.337 -13.853  1.00  0.00           C  
ATOM   1206  OG1 THR A 218     -22.520 -23.633 -13.746  1.00  0.00           O  
ATOM   1207  CG2 THR A 218     -24.176 -22.358 -14.949  1.00  0.00           C  
ATOM   1208  N   LEU A 219     -21.549 -20.595 -11.908  1.00  0.00           N  
ATOM   1209  CA  LEU A 219     -20.852 -20.612 -10.636  1.00  0.00           C  
ATOM   1210  C   LEU A 219     -21.305 -21.868  -9.904  1.00  0.00           C  
ATOM   1211  O   LEU A 219     -22.500 -22.062  -9.684  1.00  0.00           O  
ATOM   1212  CB  LEU A 219     -21.218 -19.365  -9.829  1.00  0.00           C  
ATOM   1213  CG  LEU A 219     -20.313 -18.940  -8.674  1.00  0.00           C  
ATOM   1214  CD1 LEU A 219     -18.976 -18.454  -9.191  1.00  0.00           C  
ATOM   1215  CD2 LEU A 219     -20.986 -17.859  -7.851  1.00  0.00           C  
ATOM   1216  N   THR A 220     -20.365 -22.731  -9.537  1.00  0.00           N  
ATOM   1217  CA  THR A 220     -20.727 -23.995  -8.899  1.00  0.00           C  
ATOM   1218  C   THR A 220     -20.100 -24.157  -7.517  1.00  0.00           C  
ATOM   1219  O   THR A 220     -19.004 -23.661  -7.256  1.00  0.00           O  
ATOM   1220  CB  THR A 220     -20.368 -25.208  -9.788  1.00  0.00           C  
ATOM   1221  OG1 THR A 220     -20.909 -26.403  -9.212  1.00  0.00           O  
ATOM   1222  CG2 THR A 220     -18.864 -25.352  -9.920  1.00  0.00           C  
ATOM   1223  N   PHE A 221     -20.806 -24.858  -6.636  1.00  0.00           N  
ATOM   1224  CA  PHE A 221     -20.346 -25.054  -5.269  1.00  0.00           C  
ATOM   1225  C   PHE A 221     -20.328 -26.532  -4.906  1.00  0.00           C  
ATOM   1226  O   PHE A 221     -20.929 -27.359  -5.593  1.00  0.00           O  
ATOM   1227  CB  PHE A 221     -21.250 -24.307  -4.287  1.00  0.00           C  
ATOM   1228  CG  PHE A 221     -21.544 -22.890  -4.685  1.00  0.00           C  
ATOM   1229  CD1 PHE A 221     -20.705 -21.859  -4.297  1.00  0.00           C  
ATOM   1230  CD2 PHE A 221     -22.666 -22.587  -5.439  1.00  0.00           C  
ATOM   1231  CE1 PHE A 221     -20.978 -20.553  -4.658  1.00  0.00           C  
ATOM   1232  CE2 PHE A 221     -22.942 -21.284  -5.804  1.00  0.00           C  
ATOM   1233  CZ  PHE A 221     -22.097 -20.266  -5.413  1.00  0.00           C  
ATOM   1234  N   SER A 222     -19.638 -26.857  -3.820  1.00  0.00           N  
ATOM   1235  CA  SER A 222     -19.647 -28.209  -3.286  1.00  0.00           C  
ATOM   1236  C   SER A 222     -20.952 -28.423  -2.524  1.00  0.00           C  
ATOM   1237  O   SER A 222     -21.687 -27.471  -2.268  1.00  0.00           O  
ATOM   1238  CB  SER A 222     -18.452 -28.420  -2.355  1.00  0.00           C  
ATOM   1239  OG  SER A 222     -18.609 -27.699  -1.144  1.00  0.00           O  
ATOM   1240  N   HIS A 223     -21.238 -29.669  -2.160  1.00  0.00           N  
ATOM   1241  CA  HIS A 223     -22.455 -29.975  -1.418  1.00  0.00           C  
ATOM   1242  C   HIS A 223     -22.360 -29.472   0.025  1.00  0.00           C  
ATOM   1243  O   HIS A 223     -21.300 -29.558   0.645  1.00  0.00           O  
ATOM   1244  CB  HIS A 223     -22.727 -31.481  -1.420  1.00  0.00           C  
ATOM   1245  CG  HIS A 223     -22.851 -32.082  -2.789  1.00  0.00           C  
ATOM   1246  CD2 HIS A 223     -21.954 -32.747  -3.552  1.00  0.00           C  
ATOM   1247  NE2 HIS A 223     -22.593 -33.093  -4.717  1.00  0.00           N  
ATOM   1248  CE1 HIS A 223     -23.842 -32.661  -4.667  1.00  0.00           C  
ATOM   1249  ND1 HIS A 223     -24.023 -32.050  -3.509  1.00  0.00           N  
ATOM   1250  N   PRO A 224     -23.471 -28.944   0.566  1.00  0.00           N  
ATOM   1251  CA  PRO A 224     -24.746 -28.749  -0.134  1.00  0.00           C  
ATOM   1252  C   PRO A 224     -24.735 -27.506  -1.026  1.00  0.00           C  
ATOM   1253  O   PRO A 224     -24.417 -26.410  -0.564  1.00  0.00           O  
ATOM   1254  CB  PRO A 224     -25.750 -28.585   1.010  1.00  0.00           C  
ATOM   1255  CG  PRO A 224     -24.949 -28.043   2.133  1.00  0.00           C  
ATOM   1256  CD  PRO A 224     -23.578 -28.640   2.004  1.00  0.00           C  
ATOM   1257  N   THR A 225     -25.089 -27.691  -2.295  1.00  0.00           N  
ATOM   1258  CA  THR A 225     -25.003 -26.633  -3.299  1.00  0.00           C  
ATOM   1259  C   THR A 225     -25.991 -25.493  -3.059  1.00  0.00           C  
ATOM   1260  O   THR A 225     -25.611 -24.313  -3.084  1.00  0.00           O  
ATOM   1261  CB  THR A 225     -25.223 -27.197  -4.717  1.00  0.00           C  
ATOM   1262  OG1 THR A 225     -24.249 -28.214  -4.985  1.00  0.00           O  
ATOM   1263  CG2 THR A 225     -25.100 -26.096  -5.757  1.00  0.00           C  
ATOM   1264  N   TRP A 226     -27.256 -25.848  -2.830  1.00  0.00           N  
ATOM   1265  CA  TRP A 226     -28.303 -24.855  -2.607  1.00  0.00           C  
ATOM   1266  C   TRP A 226     -27.951 -23.938  -1.441  1.00  0.00           C  
ATOM   1267  O   TRP A 226     -28.346 -22.773  -1.417  1.00  0.00           O  
ATOM   1268  CB  TRP A 226     -29.670 -25.519  -2.377  1.00  0.00           C  
ATOM   1269  CG  TRP A 226     -29.719 -26.468  -1.208  1.00  0.00           C  
ATOM   1270  CD1 TRP A 226     -29.676 -27.831  -1.258  1.00  0.00           C  
ATOM   1271  CD2 TRP A 226     -29.827 -26.120   0.178  1.00  0.00           C  
ATOM   1272  NE1 TRP A 226     -29.746 -28.355   0.011  1.00  0.00           N  
ATOM   1273  CE2 TRP A 226     -29.838 -27.323   0.910  1.00  0.00           C  
ATOM   1274  CE3 TRP A 226     -29.921 -24.911   0.873  1.00  0.00           C  
ATOM   1275  CZ2 TRP A 226     -29.931 -27.349   2.301  1.00  0.00           C  
ATOM   1276  CZ3 TRP A 226     -29.990 -24.939   2.247  1.00  0.00           C  
ATOM   1277  CH2 TRP A 226     -30.012 -26.149   2.948  1.00  0.00           C  
ATOM   1278  N   TYR A 227     -27.197 -24.473  -0.485  1.00  0.00           N  
ATOM   1279  CA  TYR A 227     -26.794 -23.715   0.692  1.00  0.00           C  
ATOM   1280  C   TYR A 227     -25.907 -22.537   0.324  1.00  0.00           C  
ATOM   1281  O   TYR A 227     -26.239 -21.388   0.608  1.00  0.00           O  
ATOM   1282  CB  TYR A 227     -26.074 -24.615   1.697  1.00  0.00           C  
ATOM   1283  CG  TYR A 227     -25.538 -23.869   2.899  1.00  0.00           C  
ATOM   1284  CD1 TYR A 227     -26.360 -23.577   3.981  1.00  0.00           C  
ATOM   1285  CD2 TYR A 227     -24.213 -23.454   2.951  1.00  0.00           C  
ATOM   1286  CE1 TYR A 227     -25.878 -22.892   5.079  1.00  0.00           C  
ATOM   1287  CE2 TYR A 227     -23.723 -22.769   4.045  1.00  0.00           C  
ATOM   1288  CZ  TYR A 227     -24.559 -22.491   5.107  1.00  0.00           C  
ATOM   1289  OH  TYR A 227     -24.075 -21.810   6.199  1.00  0.00           O  
ATOM   1290  N   TRP A 228     -24.773 -22.834  -0.301  1.00  0.00           N  
ATOM   1291  CA  TRP A 228     -23.820 -21.804  -0.690  1.00  0.00           C  
ATOM   1292  C   TRP A 228     -24.416 -20.864  -1.731  1.00  0.00           C  
ATOM   1293  O   TRP A 228     -24.195 -19.649  -1.680  1.00  0.00           O  
ATOM   1294  CB  TRP A 228     -22.532 -22.438  -1.217  1.00  0.00           C  
ATOM   1295  CG  TRP A 228     -21.860 -23.319  -0.213  1.00  0.00           C  
ATOM   1296  CD1 TRP A 228     -21.880 -24.682  -0.176  1.00  0.00           C  
ATOM   1297  CD2 TRP A 228     -21.075 -22.898   0.908  1.00  0.00           C  
ATOM   1298  NE1 TRP A 228     -21.152 -25.137   0.895  1.00  0.00           N  
ATOM   1299  CE2 TRP A 228     -20.647 -24.061   1.578  1.00  0.00           C  
ATOM   1300  CE3 TRP A 228     -20.689 -21.650   1.411  1.00  0.00           C  
ATOM   1301  CZ2 TRP A 228     -19.853 -24.016   2.723  1.00  0.00           C  
ATOM   1302  CZ3 TRP A 228     -19.902 -21.607   2.548  1.00  0.00           C  
ATOM   1303  CH2 TRP A 228     -19.492 -22.783   3.190  1.00  0.00           C  
ATOM   1304  N   GLU A 229     -25.175 -21.429  -2.667  1.00  0.00           N  
ATOM   1305  CA  GLU A 229     -25.850 -20.620  -3.675  1.00  0.00           C  
ATOM   1306  C   GLU A 229     -26.736 -19.575  -3.004  1.00  0.00           C  
ATOM   1307  O   GLU A 229     -26.535 -18.368  -3.179  1.00  0.00           O  
ATOM   1308  CB  GLU A 229     -26.693 -21.492  -4.606  1.00  0.00           C  
ATOM   1309  CG  GLU A 229     -27.212 -20.750  -5.830  1.00  0.00           C  
ATOM   1310  CD  GLU A 229     -28.532 -21.302  -6.335  1.00  0.00           C  
ATOM   1311  OE1 GLU A 229     -29.193 -22.053  -5.587  1.00  0.00           O  
ATOM   1312  OE2 GLU A 229     -28.909 -20.983  -7.482  1.00  0.00           O1-
ATOM   1313  N   ASN A 230     -27.701 -20.049  -2.220  1.00  0.00           N  
ATOM   1314  CA  ASN A 230     -28.632 -19.170  -1.518  1.00  0.00           C  
ATOM   1315  C   ASN A 230     -27.957 -18.216  -0.534  1.00  0.00           C  
ATOM   1316  O   ASN A 230     -28.461 -17.126  -0.272  1.00  0.00           O  
ATOM   1317  CB  ASN A 230     -29.707 -19.991  -0.809  1.00  0.00           C  
ATOM   1318  CG  ASN A 230     -30.735 -20.555  -1.768  1.00  0.00           C  
ATOM   1319  OD1 ASN A 230     -30.561 -20.501  -2.986  1.00  0.00           O  
ATOM   1320  ND2 ASN A 230     -31.816 -21.102  -1.222  1.00  0.00           N  
ATOM   1321  N   LEU A 231     -26.816 -18.631   0.009  1.00  0.00           N  
ATOM   1322  CA  LEU A 231     -26.041 -17.776   0.900  1.00  0.00           C  
ATOM   1323  C   LEU A 231     -25.501 -16.586   0.118  1.00  0.00           C  
ATOM   1324  O   LEU A 231     -25.610 -15.435   0.556  1.00  0.00           O  
ATOM   1325  CB  LEU A 231     -24.892 -18.557   1.537  1.00  0.00           C  
ATOM   1326  CG  LEU A 231     -23.987 -17.775   2.492  1.00  0.00           C  
ATOM   1327  CD1 LEU A 231     -24.810 -17.108   3.585  1.00  0.00           C  
ATOM   1328  CD2 LEU A 231     -22.929 -18.683   3.095  1.00  0.00           C  
ATOM   1329  N   LEU A 232     -24.921 -16.874  -1.045  1.00  0.00           N  
ATOM   1330  CA  LEU A 232     -24.454 -15.822  -1.934  1.00  0.00           C  
ATOM   1331  C   LEU A 232     -25.611 -14.897  -2.294  1.00  0.00           C  
ATOM   1332  O   LEU A 232     -25.479 -13.674  -2.207  1.00  0.00           O  
ATOM   1333  CB  LEU A 232     -23.843 -16.408  -3.205  1.00  0.00           C  
ATOM   1334  CG  LEU A 232     -23.265 -15.364  -4.163  1.00  0.00           C  
ATOM   1335  CD1 LEU A 232     -21.989 -14.754  -3.596  1.00  0.00           C  
ATOM   1336  CD2 LEU A 232     -23.021 -15.961  -5.538  1.00  0.00           C  
ATOM   1337  N   LYS A 233     -26.739 -15.491  -2.678  1.00  0.00           N  
ATOM   1338  CA  LYS A 233     -27.942 -14.729  -3.015  1.00  0.00           C  
ATOM   1339  C   LYS A 233     -28.348 -13.791  -1.864  1.00  0.00           C  
ATOM   1340  O   LYS A 233     -28.759 -12.651  -2.095  1.00  0.00           O  
ATOM   1341  CB  LYS A 233     -29.103 -15.665  -3.395  1.00  0.00           C  
ATOM   1342  CG  LYS A 233     -28.781 -16.722  -4.473  1.00  0.00           C  
ATOM   1343  CD  LYS A 233     -28.868 -16.185  -5.907  1.00  0.00           C  
ATOM   1344  CE  LYS A 233     -28.463 -17.237  -6.960  1.00  0.00           C  
ATOM   1345  NZ  LYS A 233     -29.615 -17.799  -7.749  1.00  0.00           N1+
ATOM   1346  N   ILE A 234     -28.210 -14.267  -0.627  1.00  0.00           N  
ATOM   1347  CA  ILE A 234     -28.491 -13.443   0.550  1.00  0.00           C  
ATOM   1348  C   ILE A 234     -27.529 -12.269   0.645  1.00  0.00           C  
ATOM   1349  O   ILE A 234     -27.951 -11.121   0.793  1.00  0.00           O  
ATOM   1350  CB  ILE A 234     -28.380 -14.238   1.867  1.00  0.00           C  
ATOM   1351  CG1 ILE A 234     -29.538 -15.216   2.013  1.00  0.00           C  
ATOM   1352  CG2 ILE A 234     -28.389 -13.298   3.063  1.00  0.00           C  
ATOM   1353  CD1 ILE A 234     -29.471 -16.041   3.284  1.00  0.00           C  
ATOM   1354  N   CYS A 235     -26.234 -12.565   0.572  1.00  0.00           N  
ATOM   1355  CA  CYS A 235     -25.211 -11.534   0.721  1.00  0.00           C  
ATOM   1356  C   CYS A 235     -25.347 -10.428  -0.319  1.00  0.00           C  
ATOM   1357  O   CYS A 235     -25.284  -9.241   0.018  1.00  0.00           O  
ATOM   1358  CB  CYS A 235     -23.810 -12.143   0.677  1.00  0.00           C  
ATOM   1359  SG  CYS A 235     -23.402 -13.135   2.130  1.00  0.00           S  
ATOM   1360  N   VAL A 236     -25.543 -10.812  -1.578  1.00  0.00           N  
ATOM   1361  CA  VAL A 236     -25.764  -9.817  -2.620  1.00  0.00           C  
ATOM   1362  C   VAL A 236     -27.073  -9.074  -2.376  1.00  0.00           C  
ATOM   1363  O   VAL A 236     -27.155  -7.864  -2.584  1.00  0.00           O  
ATOM   1364  CB  VAL A 236     -25.739 -10.421  -4.047  1.00  0.00           C  
ATOM   1365  CG1 VAL A 236     -26.654 -11.608  -4.147  1.00  0.00           C  
ATOM   1366  CG2 VAL A 236     -26.143  -9.382  -5.064  1.00  0.00           C  
ATOM   1367  N   PHE A 237     -28.091  -9.788  -1.907  1.00  0.00           N  
ATOM   1368  CA  PHE A 237     -29.379  -9.149  -1.683  1.00  0.00           C  
ATOM   1369  C   PHE A 237     -29.340  -8.081  -0.591  1.00  0.00           C  
ATOM   1370  O   PHE A 237     -30.031  -7.066  -0.680  1.00  0.00           O  
ATOM   1371  CB  PHE A 237     -30.456 -10.174  -1.358  1.00  0.00           C  
ATOM   1372  CG  PHE A 237     -31.807  -9.571  -1.226  1.00  0.00           C  
ATOM   1373  CD1 PHE A 237     -32.456  -9.074  -2.342  1.00  0.00           C  
ATOM   1374  CD2 PHE A 237     -32.416  -9.466   0.008  1.00  0.00           C  
ATOM   1375  CE1 PHE A 237     -33.694  -8.504  -2.236  1.00  0.00           C  
ATOM   1376  CE2 PHE A 237     -33.656  -8.893   0.119  1.00  0.00           C  
ATOM   1377  CZ  PHE A 237     -34.292  -8.410  -1.010  1.00  0.00           C  
ATOM   1378  N   ILE A 238     -28.533  -8.315   0.438  1.00  0.00           N  
ATOM   1379  CA  ILE A 238     -28.424  -7.377   1.547  1.00  0.00           C  
ATOM   1380  C   ILE A 238     -27.470  -6.240   1.216  1.00  0.00           C  
ATOM   1381  O   ILE A 238     -27.809  -5.066   1.372  1.00  0.00           O  
ATOM   1382  CB  ILE A 238     -27.933  -8.073   2.831  1.00  0.00           C  
ATOM   1383  CG1 ILE A 238     -28.895  -9.192   3.233  1.00  0.00           C  
ATOM   1384  CG2 ILE A 238     -27.769  -7.065   3.961  1.00  0.00           C  
ATOM   1385  CD1 ILE A 238     -30.340  -8.758   3.290  1.00  0.00           C  
ATOM   1386  N   PHE A 239     -26.277  -6.594   0.750  1.00  0.00           N  
ATOM   1387  CA  PHE A 239     -25.217  -5.613   0.547  1.00  0.00           C  
ATOM   1388  C   PHE A 239     -25.325  -4.844  -0.768  1.00  0.00           C  
ATOM   1389  O   PHE A 239     -24.927  -3.682  -0.845  1.00  0.00           O  
ATOM   1390  CB  PHE A 239     -23.851  -6.287   0.660  1.00  0.00           C  
ATOM   1391  CG  PHE A 239     -23.588  -6.889   2.010  1.00  0.00           C  
ATOM   1392  CD1 PHE A 239     -23.958  -6.218   3.165  1.00  0.00           C  
ATOM   1393  CD2 PHE A 239     -22.987  -8.131   2.126  1.00  0.00           C  
ATOM   1394  CE1 PHE A 239     -23.721  -6.769   4.410  1.00  0.00           C  
ATOM   1395  CE2 PHE A 239     -22.748  -8.688   3.369  1.00  0.00           C  
ATOM   1396  CZ  PHE A 239     -23.116  -8.006   4.512  1.00  0.00           C  
ATOM   1397  N   ALA A 240     -25.864  -5.483  -1.802  1.00  0.00           N  
ATOM   1398  CA  ALA A 240     -25.948  -4.840  -3.110  1.00  0.00           C  
ATOM   1399  C   ALA A 240     -27.338  -4.293  -3.430  1.00  0.00           C  
ATOM   1400  O   ALA A 240     -27.549  -3.728  -4.503  1.00  0.00           O  
ATOM   1401  CB  ALA A 240     -25.480  -5.791  -4.209  1.00  0.00           C  
ATOM   1402  N   PHE A 241     -28.280  -4.451  -2.508  1.00  0.00           N  
ATOM   1403  CA  PHE A 241     -29.631  -3.948  -2.743  1.00  0.00           C  
ATOM   1404  C   PHE A 241     -30.246  -3.216  -1.550  1.00  0.00           C  
ATOM   1405  O   PHE A 241     -30.399  -1.997  -1.584  1.00  0.00           O  
ATOM   1406  CB  PHE A 241     -30.561  -5.066  -3.223  1.00  0.00           C  
ATOM   1407  CG  PHE A 241     -31.912  -4.576  -3.663  1.00  0.00           C  
ATOM   1408  CD1 PHE A 241     -32.023  -3.601  -4.642  1.00  0.00           C  
ATOM   1409  CD2 PHE A 241     -33.069  -5.091  -3.104  1.00  0.00           C  
ATOM   1410  CE1 PHE A 241     -33.264  -3.145  -5.051  1.00  0.00           C  
ATOM   1411  CE2 PHE A 241     -34.312  -4.641  -3.510  1.00  0.00           C  
ATOM   1412  CZ  PHE A 241     -34.408  -3.667  -4.485  1.00  0.00           C  
ATOM   1413  N   ILE A 242     -30.597  -3.958  -0.503  1.00  0.00           N  
ATOM   1414  CA  ILE A 242     -31.292  -3.384   0.649  1.00  0.00           C  
ATOM   1415  C   ILE A 242     -30.522  -2.248   1.320  1.00  0.00           C  
ATOM   1416  O   ILE A 242     -30.964  -1.095   1.313  1.00  0.00           O  
ATOM   1417  CB  ILE A 242     -31.608  -4.451   1.713  1.00  0.00           C  
ATOM   1418  CG1 ILE A 242     -32.428  -5.589   1.103  1.00  0.00           C  
ATOM   1419  CG2 ILE A 242     -32.351  -3.830   2.887  1.00  0.00           C  
ATOM   1420  CD1 ILE A 242     -33.785  -5.158   0.602  1.00  0.00           C  
ATOM   1421  N   MET A 243     -29.375  -2.587   1.904  1.00  0.00           N  
ATOM   1422  CA  MET A 243     -28.542  -1.615   2.614  1.00  0.00           C  
ATOM   1423  C   MET A 243     -28.200  -0.346   1.813  1.00  0.00           C  
ATOM   1424  O   MET A 243     -28.366   0.760   2.329  1.00  0.00           O  
ATOM   1425  CB  MET A 243     -27.272  -2.282   3.161  1.00  0.00           C  
ATOM   1426  CG  MET A 243     -26.361  -1.343   3.935  1.00  0.00           C  
ATOM   1427  SD  MET A 243     -24.901  -2.168   4.600  1.00  0.00           S  
ATOM   1428  CE  MET A 243     -25.663  -3.407   5.643  1.00  0.00           C  
ATOM   1429  N   PRO A 244     -27.730  -0.491   0.557  1.00  0.00           N  
ATOM   1430  CA  PRO A 244     -27.436   0.732  -0.202  1.00  0.00           C  
ATOM   1431  C   PRO A 244     -28.664   1.617  -0.427  1.00  0.00           C  
ATOM   1432  O   PRO A 244     -28.570   2.841  -0.278  1.00  0.00           O  
ATOM   1433  CB  PRO A 244     -26.898   0.201  -1.539  1.00  0.00           C  
ATOM   1434  CG  PRO A 244     -27.350  -1.209  -1.612  1.00  0.00           C  
ATOM   1435  CD  PRO A 244     -27.371  -1.699  -0.209  1.00  0.00           C  
ATOM   1436  N   VAL A 245     -29.796   1.009  -0.773  1.00  0.00           N  
ATOM   1437  CA  VAL A 245     -31.041   1.749  -0.955  1.00  0.00           C  
ATOM   1438  C   VAL A 245     -31.422   2.486   0.328  1.00  0.00           C  
ATOM   1439  O   VAL A 245     -31.811   3.657   0.292  1.00  0.00           O  
ATOM   1440  CB  VAL A 245     -32.197   0.821  -1.403  1.00  0.00           C  
ATOM   1441  CG1 VAL A 245     -33.540   1.519  -1.251  1.00  0.00           C  
ATOM   1442  CG2 VAL A 245     -31.991   0.373  -2.843  1.00  0.00           C  
ATOM   1443  N   LEU A 246     -31.287   1.801   1.461  1.00  0.00           N  
ATOM   1444  CA  LEU A 246     -31.566   2.412   2.757  1.00  0.00           C  
ATOM   1445  C   LEU A 246     -30.655   3.606   3.027  1.00  0.00           C  
ATOM   1446  O   LEU A 246     -31.108   4.638   3.525  1.00  0.00           O  
ATOM   1447  CB  LEU A 246     -31.430   1.386   3.883  1.00  0.00           C  
ATOM   1448  CG  LEU A 246     -32.492   0.286   3.915  1.00  0.00           C  
ATOM   1449  CD1 LEU A 246     -32.277  -0.629   5.112  1.00  0.00           C  
ATOM   1450  CD2 LEU A 246     -33.889   0.886   3.933  1.00  0.00           C  
ATOM   1451  N   ILE A 247     -29.373   3.457   2.702  1.00  0.00           N  
ATOM   1452  CA  ILE A 247     -28.408   4.538   2.875  1.00  0.00           C  
ATOM   1453  C   ILE A 247     -28.803   5.750   2.037  1.00  0.00           C  
ATOM   1454  O   ILE A 247     -28.792   6.882   2.526  1.00  0.00           O  
ATOM   1455  CB  ILE A 247     -26.980   4.091   2.503  1.00  0.00           C  
ATOM   1456  CG1 ILE A 247     -26.502   2.990   3.452  1.00  0.00           C  
ATOM   1457  CG2 ILE A 247     -26.020   5.267   2.554  1.00  0.00           C  
ATOM   1458  CD1 ILE A 247     -25.172   2.380   3.064  1.00  0.00           C  
ATOM   1459  N   ILE A 248     -29.161   5.504   0.780  1.00  0.00           N  
ATOM   1460  CA  ILE A 248     -29.622   6.564  -0.113  1.00  0.00           C  
ATOM   1461  C   ILE A 248     -30.843   7.279   0.463  1.00  0.00           C  
ATOM   1462  O   ILE A 248     -30.911   8.512   0.475  1.00  0.00           O  
ATOM   1463  CB  ILE A 248     -29.959   6.011  -1.515  1.00  0.00           C  
ATOM   1464  CG1 ILE A 248     -28.697   5.485  -2.200  1.00  0.00           C  
ATOM   1465  CG2 ILE A 248     -30.618   7.079  -2.372  1.00  0.00           C  
ATOM   1466  CD1 ILE A 248     -28.945   4.870  -3.562  1.00  0.00           C  
ATOM   1467  N   THR A 249     -31.798   6.492   0.953  1.00  0.00           N  
ATOM   1468  CA  THR A 249     -33.015   7.022   1.559  1.00  0.00           C  
ATOM   1469  C   THR A 249     -32.706   7.915   2.762  1.00  0.00           C  
ATOM   1470  O   THR A 249     -33.284   8.997   2.917  1.00  0.00           O  
ATOM   1471  CB  THR A 249     -33.958   5.880   1.992  1.00  0.00           C  
ATOM   1472  OG1 THR A 249     -34.359   5.126   0.841  1.00  0.00           O  
ATOM   1473  CG2 THR A 249     -35.194   6.435   2.688  1.00  0.00           C  
ATOM   1474  N   VAL A 250     -31.785   7.459   3.607  1.00  0.00           N  
ATOM   1475  CA  VAL A 250     -31.353   8.234   4.764  1.00  0.00           C  
ATOM   1476  C   VAL A 250     -30.688   9.538   4.328  1.00  0.00           C  
ATOM   1477  O   VAL A 250     -30.924  10.587   4.921  1.00  0.00           O  
ATOM   1478  CB  VAL A 250     -30.406   7.418   5.676  1.00  0.00           C  
ATOM   1479  CG1 VAL A 250     -29.497   8.334   6.487  1.00  0.00           C  
ATOM   1480  CG2 VAL A 250     -31.209   6.505   6.591  1.00  0.00           C  
ATOM   1481  N   CYS A 251     -29.873   9.466   3.279  1.00  0.00           N  
ATOM   1482  CA  CYS A 251     -29.227  10.653   2.732  1.00  0.00           C  
ATOM   1483  C   CYS A 251     -30.258  11.669   2.254  1.00  0.00           C  
ATOM   1484  O   CYS A 251     -30.117  12.870   2.497  1.00  0.00           O  
ATOM   1485  CB  CYS A 251     -28.289  10.279   1.582  1.00  0.00           C  
ATOM   1486  SG  CYS A 251     -26.802   9.393   2.092  1.00  0.00           S  
ATOM   1487  N   TYR A 252     -31.299  11.182   1.586  1.00  0.00           N  
ATOM   1488  CA  TYR A 252     -32.339  12.061   1.055  1.00  0.00           C  
ATOM   1489  C   TYR A 252     -33.151  12.708   2.176  1.00  0.00           C  
ATOM   1490  O   TYR A 252     -33.386  13.922   2.165  1.00  0.00           O  
ATOM   1491  CB  TYR A 252     -33.264  11.301   0.100  1.00  0.00           C  
ATOM   1492  CG  TYR A 252     -32.619  10.901  -1.212  1.00  0.00           C  
ATOM   1493  CD1 TYR A 252     -31.284  11.185  -1.472  1.00  0.00           C  
ATOM   1494  CD2 TYR A 252     -33.354  10.254  -2.198  1.00  0.00           C  
ATOM   1495  CE1 TYR A 252     -30.694  10.823  -2.670  1.00  0.00           C  
ATOM   1496  CE2 TYR A 252     -32.773   9.891  -3.400  1.00  0.00           C  
ATOM   1497  CZ  TYR A 252     -31.444  10.177  -3.632  1.00  0.00           C  
ATOM   1498  OH  TYR A 252     -30.864   9.817  -4.826  1.00  0.00           O  
ATOM   1499  N   GLY A 253     -33.576  11.894   3.137  1.00  0.00           N  
ATOM   1500  CA  GLY A 253     -34.335  12.389   4.272  1.00  0.00           C  
ATOM   1501  C   GLY A 253     -33.550  13.420   5.056  1.00  0.00           C  
ATOM   1502  O   GLY A 253     -34.052  14.500   5.363  1.00  0.00           O  
ATOM   1503  N   LEU A 254     -32.303  13.081   5.369  1.00  0.00           N  
ATOM   1504  CA  LEU A 254     -31.401  13.985   6.070  1.00  0.00           C  
ATOM   1505  C   LEU A 254     -31.197  15.266   5.266  1.00  0.00           C  
ATOM   1506  O   LEU A 254     -31.012  16.345   5.831  1.00  0.00           O  
ATOM   1507  CB  LEU A 254     -30.057  13.296   6.312  1.00  0.00           C  
ATOM   1508  CG  LEU A 254     -29.492  13.288   7.733  1.00  0.00           C  
ATOM   1509  CD1 LEU A 254     -30.558  12.876   8.735  1.00  0.00           C  
ATOM   1510  CD2 LEU A 254     -28.294  12.352   7.811  1.00  0.00           C  
ATOM   1511  N   MET A 255     -31.242  15.137   3.943  1.00  0.00           N  
ATOM   1512  CA  MET A 255     -31.072  16.280   3.054  1.00  0.00           C  
ATOM   1513  C   MET A 255     -32.254  17.240   3.154  1.00  0.00           C  
ATOM   1514  O   MET A 255     -32.062  18.435   3.355  1.00  0.00           O  
ATOM   1515  CB  MET A 255     -30.879  15.816   1.610  1.00  0.00           C  
ATOM   1516  CG  MET A 255     -30.032  16.748   0.765  1.00  0.00           C  
ATOM   1517  SD  MET A 255     -29.669  16.056  -0.859  1.00  0.00           S  
ATOM   1518  CE  MET A 255     -29.097  14.420  -0.405  1.00  0.00           C  
ATOM   1519  N   ILE A 256     -33.472  16.717   3.016  1.00  0.00           N  
ATOM   1520  CA  ILE A 256     -34.677  17.526   3.206  1.00  0.00           C  
ATOM   1521  C   ILE A 256     -34.671  18.157   4.594  1.00  0.00           C  
ATOM   1522  O   ILE A 256     -35.065  19.310   4.777  1.00  0.00           O  
ATOM   1523  CB  ILE A 256     -35.964  16.682   3.047  1.00  0.00           C  
ATOM   1524  CG1 ILE A 256     -36.165  16.284   1.587  1.00  0.00           C  
ATOM   1525  CG2 ILE A 256     -37.187  17.447   3.529  1.00  0.00           C  
ATOM   1526  CD1 ILE A 256     -37.391  15.434   1.342  1.00  0.00           C  
ATOM   1527  N   LEU A 257     -34.197  17.388   5.568  1.00  0.00           N  
ATOM   1528  CA  LEU A 257     -34.181  17.813   6.960  1.00  0.00           C  
ATOM   1529  C   LEU A 257     -33.230  18.984   7.213  1.00  0.00           C  
ATOM   1530  O   LEU A 257     -33.547  19.891   7.983  1.00  0.00           O  
ATOM   1531  CB  LEU A 257     -33.812  16.634   7.861  1.00  0.00           C  
ATOM   1532  CG  LEU A 257     -34.108  16.804   9.351  1.00  0.00           C  
ATOM   1533  CD1 LEU A 257     -35.590  17.052   9.556  1.00  0.00           C  
ATOM   1534  CD2 LEU A 257     -33.652  15.581  10.129  1.00  0.00           C  
ATOM   1535  N   ARG A 258     -32.068  18.962   6.565  1.00  0.00           N  
ATOM   1536  CA  ARG A 258     -31.048  19.977   6.816  1.00  0.00           C  
ATOM   1537  C   ARG A 258     -30.992  21.080   5.754  1.00  0.00           C  
ATOM   1538  O   ARG A 258     -30.166  21.985   5.849  1.00  0.00           O  
ATOM   1539  CB  ARG A 258     -29.669  19.329   6.962  1.00  0.00           C  
ATOM   1540  CG  ARG A 258     -29.559  18.336   8.109  1.00  0.00           C  
ATOM   1541  CD  ARG A 258     -28.206  17.639   8.101  1.00  0.00           C  
ATOM   1542  NE  ARG A 258     -28.123  16.586   9.108  1.00  0.00           N  
ATOM   1543  CZ  ARG A 258     -27.581  16.745  10.312  1.00  0.00           C  
ATOM   1544  NH1 ARG A 258     -27.068  17.915  10.659  1.00  0.00           N1+
ATOM   1545  NH2 ARG A 258     -27.549  15.731  11.166  1.00  0.00           N  
ATOM   1546  N   LEU A 259     -31.861  21.005   4.750  1.00  0.00           N  
ATOM   1547  CA  LEU A 259     -31.895  22.031   3.706  1.00  0.00           C  
ATOM   1548  C   LEU A 259     -33.034  23.018   3.930  1.00  0.00           C  
ATOM   1549  O   LEU A 259     -34.205  22.636   3.955  1.00  0.00           O  
ATOM   1550  CB  LEU A 259     -32.001  21.404   2.310  1.00  0.00           C  
ATOM   1551  CG  LEU A 259     -31.910  22.294   1.056  1.00  0.00           C  
ATOM   1552  CD1 LEU A 259     -31.498  21.460  -0.143  1.00  0.00           C  
ATOM   1553  CD2 LEU A 259     -33.217  23.013   0.739  1.00  0.00           C  
ATOM   1554  N   LYS A 260     -32.679  24.290   4.071  1.00  0.00           N  
ATOM   1555  CA  LYS A 260     -33.654  25.365   4.149  1.00  0.00           C  
ATOM   1556  C   LYS A 260     -32.985  26.680   3.771  1.00  0.00           C  
ATOM   1557  O   LYS A 260     -31.882  26.977   4.236  1.00  0.00           O  
ATOM   1558  CB  LYS A 260     -34.251  25.459   5.555  1.00  0.00           C  
ATOM   1559  CG  LYS A 260     -33.372  24.899   6.694  1.00  0.00           C  
ATOM   1560  CD  LYS A 260     -34.026  25.021   8.083  1.00  0.00           C  
ATOM   1561  CE  LYS A 260     -33.134  24.460   9.198  1.00  0.00           C  
ATOM   1562  NZ  LYS A 260     -33.793  24.596  10.495  1.00  0.00           N1+
ATOM   1563  N   SER A 261     -33.650  27.462   2.925  1.00  0.00           N  
ATOM   1564  CA  SER A 261     -33.099  28.725   2.440  1.00  0.00           C  
ATOM   1565  C   SER A 261     -32.799  29.686   3.585  1.00  0.00           C  
ATOM   1566  O   SER A 261     -33.278  29.499   4.704  1.00  0.00           O  
ATOM   1567  CB  SER A 261     -34.065  29.377   1.457  1.00  0.00           C  
ATOM   1568  OG  SER A 261     -33.401  30.322   0.636  1.00  0.00           O  
ATOM   1569  N   VAL A 262     -32.006  30.715   3.303  1.00  0.00           N  
ATOM   1570  CA  VAL A 262     -31.610  31.663   4.337  1.00  0.00           C  
ATOM   1571  C   VAL A 262     -32.478  32.930   4.327  1.00  0.00           C  
ATOM   1572  O   VAL A 262     -32.552  33.655   3.329  1.00  0.00           O  
ATOM   1573  CB  VAL A 262     -30.097  32.002   4.261  1.00  0.00           C  
ATOM   1574  CG1 VAL A 262     -29.733  32.607   2.906  1.00  0.00           C  
ATOM   1575  CG2 VAL A 262     -29.702  32.922   5.400  1.00  0.00           C  
ATOM   1576  N   ARG A 263     -33.142  33.177   5.450  1.00  0.00           N  
ATOM   1577  CA  ARG A 263     -34.047  34.328   5.553  1.00  0.00           C  
ATOM   1578  C   ARG A 263     -33.804  34.989   6.939  1.00  0.00           C  
ATOM   1579  O   ARG A 263     -33.787  34.284   7.971  1.00  0.00           O  
ATOM   1580  CB  ARG A 263     -35.419  33.669   5.703  1.00  0.00           C  
ATOM   1581  CG  ARG A 263     -36.029  33.070   4.413  1.00  0.00           C  
ATOM   1582  CD  ARG A 263     -37.408  32.419   4.614  1.00  0.00           C  
ATOM   1583  NE  ARG A 263     -37.849  31.896   3.276  1.00  0.00           N  
ATOM   1584  CZ  ARG A 263     -39.016  31.264   3.088  1.00  0.00           C  
ATOM   1585  NH1 ARG A 263     -39.307  30.840   1.860  1.00  0.00           N1+
ATOM   1586  NH2 ARG A 263     -39.864  31.030   4.085  1.00  0.00           N  
ATOM   1587  N   MET A 264     -33.666  36.322   7.002  1.00  0.00           N  
ATOM   1588  CA  MET A 264     -33.683  37.241   5.836  1.00  0.00           C  
ATOM   1589  C   MET A 264     -32.529  36.947   4.857  1.00  0.00           C  
ATOM   1590  O   MET A 264     -31.417  36.521   5.265  1.00  0.00           O  
ATOM   1591  CB  MET A 264     -33.635  38.701   6.367  1.00  0.00           C  
ATOM   1592  CG  MET A 264     -34.656  39.051   7.474  1.00  0.00           C  
ATOM   1593  SD  MET A 264     -34.466  40.792   7.980  1.00  0.04           S  
ATOM   1594  CE  MET A 264     -35.772  40.862   9.247  1.00  0.05           C  
ATOM   1595  N   LEU A 265     -32.790  37.155   3.577  1.00  0.00           N  
ATOM   1596  CA  LEU A 265     -31.709  36.954   2.609  1.00  0.00           C  
ATOM   1597  C   LEU A 265     -32.191  37.317   1.213  1.00  0.00           C  
ATOM   1598  O   LEU A 265     -33.214  38.018   1.037  1.00  0.00           O  
ATOM   1599  CB  LEU A 265     -31.217  35.482   2.693  1.00  0.00           C  
ATOM   1600  CG  LEU A 265     -31.858  34.458   1.726  1.00  0.00           C  
ATOM   1601  CD1 LEU A 265     -31.258  33.062   1.945  1.00  0.00           C  
ATOM   1602  CD2 LEU A 265     -33.377  34.338   1.917  1.00  0.00           C  
ATOM   1603  N   SER A 266     -31.425  36.850   0.217  1.00  0.00           N  
ATOM   1604  CA  SER A 266     -31.668  37.168  -1.179  1.00  0.00           C  
ATOM   1605  C   SER A 266     -31.413  35.927  -2.012  1.00  0.00           C  
ATOM   1606  O   SER A 266     -30.618  35.060  -1.625  1.00  0.00           O  
ATOM   1607  CB  SER A 266     -30.816  38.374  -1.677  1.00  0.00           C  
ATOM   1608  OG  SER A 266     -31.167  38.780  -3.008  1.00  0.00           O  
ATOM   1609  N   SER A 267     -32.085  35.837  -3.155  1.00  0.00           N  
ATOM   1610  CA  SER A 267     -31.822  34.743  -4.108  1.00  0.00           C  
ATOM   1611  C   SER A 267     -30.328  34.672  -4.460  1.00  0.00           C  
ATOM   1612  O   SER A 267     -29.712  33.575  -4.480  1.00  0.00           O  
ATOM   1613  CB  SER A 267     -32.701  34.876  -5.389  1.00  0.00           C  
ATOM   1614  OG  SER A 267     -33.431  36.110  -5.425  1.00  0.00           O  
ATOM   1615  N   GLY A 268     -29.727  35.825  -4.741  1.00  0.00           N  
ATOM   1616  CA  GLY A 268     -28.309  35.818  -5.161  1.00  0.00           C  
ATOM   1617  C   GLY A 268     -27.386  35.300  -4.041  1.00  0.00           C  
ATOM   1618  O   GLY A 268     -26.497  34.480  -4.312  1.00  0.00           O  
ATOM   1619  N   SER A 269     -27.620  35.736  -2.808  1.00  0.00           N  
ATOM   1620  CA  SER A 269     -26.761  35.292  -1.690  1.00  0.00           C  
ATOM   1621  C   SER A 269     -26.990  33.800  -1.494  1.00  0.00           C  
ATOM   1622  O   SER A 269     -26.054  33.065  -1.176  1.00  0.00           O  
ATOM   1623  CB  SER A 269     -27.010  36.085  -0.372  1.00  0.00           C  
ATOM   1624  OG  SER A 269     -27.036  37.503  -0.582  1.00  0.00           O  
ATOM   1625  N   GLU A 270     -28.229  33.346  -1.682  1.00  0.00           N  
ATOM   1626  CA  GLU A 270     -28.468  31.909  -1.556  1.00  0.00           C  
ATOM   1627  C   GLU A 270     -27.639  31.107  -2.576  1.00  0.00           C  
ATOM   1628  O   GLU A 270     -27.027  30.079  -2.213  1.00  0.00           O  
ATOM   1629  CB  GLU A 270     -29.836  31.887  -2.235  1.00  0.00           C  
ATOM   1630  CG  GLU A 270     -29.964  32.818  -3.421  1.00  0.00           C  
ATOM   1631  CD  GLU A 270     -31.339  32.759  -4.050  1.00  0.00           C  
ATOM   1632  OE1 GLU A 270     -32.167  31.938  -3.604  1.00  0.00           O  
ATOM   1633  OE2 GLU A 270     -31.597  33.536  -4.994  1.00  0.00           O1-
ATOM   1634  N   LYS A 271     -27.704  29.815  -2.560  1.00  0.00           N  
ATOM   1635  CA  LYS A 271     -26.750  28.957  -3.257  1.00  0.00           C  
ATOM   1636  C   LYS A 271     -26.849  29.016  -4.781  1.00  0.00           C  
ATOM   1637  O   LYS A 271     -27.855  29.459  -5.336  1.00  0.00           O  
ATOM   1638  CB  LYS A 271     -26.892  27.514  -2.770  1.00  0.00           C  
ATOM   1639  CG  LYS A 271     -28.314  26.981  -2.830  1.00  0.00           C  
ATOM   1640  CD  LYS A 271     -28.525  25.863  -1.824  1.00  0.00           C  
ATOM   1641  CE  LYS A 271     -28.359  26.371  -0.398  1.00  0.00           C  
ATOM   1642  NZ  LYS A 271     -28.603  25.299   0.606  1.00  0.00           N1+
ATOM   1643  N   ASP A 272     -25.791  28.559  -5.443  1.00  0.00           N  
ATOM   1644  CA  ASP A 272     -25.732  28.525  -6.899  1.00  0.00           C  
ATOM   1645  C   ASP A 272     -26.674  27.453  -7.439  1.00  0.00           C  
ATOM   1646  O   ASP A 272     -27.005  26.495  -6.740  1.00  0.00           O  
ATOM   1647  CB  ASP A 272     -24.300  28.246  -7.359  1.00  0.00           C  
ATOM   1648  CG  ASP A 272     -24.055  28.650  -8.803  1.00  0.00           C  
ATOM   1649  OD1 ASP A 272     -25.038  28.873  -9.538  1.00  0.00           O  
ATOM   1650  OD2 ASP A 272     -22.874  28.739  -9.200  1.00  0.00           O1-
ATOM   1651  N   ARG A 273     -27.098  27.611  -8.690  1.00  0.00           N  
ATOM   1652  CA  ARG A 273     -28.028  26.671  -9.310  1.00  0.00           C  
ATOM   1653  C   ARG A 273     -27.335  25.374  -9.725  1.00  0.00           C  
ATOM   1654  O   ARG A 273     -27.993  24.376 -10.039  1.00  0.00           O  
ATOM   1655  CB  ARG A 273     -28.718  27.317 -10.512  1.00  0.00           C  
ATOM   1656  CG  ARG A 273     -29.294  28.736 -10.280  1.00  0.00           C  
ATOM   1657  CD  ARG A 273     -29.978  29.343 -11.516  1.00  0.00           C  
ATOM   1658  NE  ARG A 273     -30.475  30.706 -11.120  1.00  0.00           N  
ATOM   1659  CZ  ARG A 273     -31.125  31.520 -11.964  1.00  0.00           C  
ATOM   1660  NH1 ARG A 273     -31.522  32.706 -11.508  1.00  0.00           N1+
ATOM   1661  NH2 ARG A 273     -31.356  31.188 -13.230  1.00  0.00           N  
ATOM   1662  N   ASN A 274     -26.003  25.398  -9.723  1.00  0.00           N  
ATOM   1663  CA  ASN A 274     -25.205  24.221 -10.051  1.00  0.00           C  
ATOM   1664  C   ASN A 274     -25.523  23.041  -9.136  1.00  0.00           C  
ATOM   1665  O   ASN A 274     -25.680  21.910  -9.599  1.00  0.00           O  
ATOM   1666  CB  ASN A 274     -23.712  24.552  -9.977  1.00  0.00           C  
ATOM   1667  CG  ASN A 274     -22.812  23.575 -10.736  1.00  0.00           C  
ATOM   1668  OD1 ASN A 274     -21.586  23.698 -10.778  1.00  0.00           O  
ATOM   1669  ND2 ASN A 274     -23.438  22.566 -11.383  1.00  0.00           N  
ATOM   1670  N   LEU A 275     -25.617  23.321  -7.838  1.00  0.00           N  
ATOM   1671  CA  LEU A 275     -25.969  22.312  -6.846  1.00  0.00           C  
ATOM   1672  C   LEU A 275     -27.303  21.654  -7.176  1.00  0.00           C  
ATOM   1673  O   LEU A 275     -27.416  20.428  -7.168  1.00  0.00           O  
ATOM   1674  CB  LEU A 275     -26.033  22.935  -5.448  1.00  0.00           C  
ATOM   1675  CG  LEU A 275     -24.826  22.740  -4.526  1.00  0.00           C  
ATOM   1676  CD1 LEU A 275     -23.544  23.220  -5.187  1.00  0.00           C  
ATOM   1677  CD2 LEU A 275     -25.051  23.455  -3.202  1.00  0.00           C  
ATOM   1678  N   ARG A 276     -28.303  22.478  -7.473  1.00  0.00           N  
ATOM   1679  CA  ARG A 276     -29.631  21.984  -7.816  1.00  0.00           C  
ATOM   1680  C   ARG A 276     -29.592  21.112  -9.067  1.00  0.00           C  
ATOM   1681  O   ARG A 276     -30.209  20.045  -9.111  1.00  0.00           O  
ATOM   1682  CB  ARG A 276     -30.600  23.151  -8.017  1.00  0.00           C  
ATOM   1683  CG  ARG A 276     -30.341  24.403  -7.145  1.00  0.00           C  
ATOM   1684  CD  ARG A 276     -31.340  25.549  -7.384  1.00  0.00           C  
ATOM   1685  NE  ARG A 276     -30.949  26.674  -6.468  1.00  0.00           N  
ATOM   1686  CZ  ARG A 276     -31.611  27.838  -6.414  1.00  0.00           C  
ATOM   1687  NH1 ARG A 276     -31.178  28.767  -5.566  1.00  0.00           N1+
ATOM   1688  NH2 ARG A 276     -32.657  28.093  -7.195  1.00  0.00           N  
ATOM   1689  N   ARG A 277     -28.856  21.567 -10.077  1.00  0.00           N  
ATOM   1690  CA  ARG A 277     -28.752  20.828 -11.334  1.00  0.00           C  
ATOM   1691  C   ARG A 277     -28.086  19.461 -11.161  1.00  0.00           C  
ATOM   1692  O   ARG A 277     -28.601  18.445 -11.639  1.00  0.00           O  
ATOM   1693  CB  ARG A 277     -28.020  21.660 -12.391  1.00  0.00           C  
ATOM   1694  CG  ARG A 277     -28.779  22.908 -12.817  1.00  0.00           C  
ATOM   1695  CD  ARG A 277     -28.137  23.578 -14.018  1.00  0.00           C  
ATOM   1696  NE  ARG A 277     -28.943  24.696 -14.505  1.00  0.00           N  
ATOM   1697  CZ  ARG A 277     -28.709  25.971 -14.212  1.00  0.00           C  
ATOM   1698  NH1 ARG A 277     -27.683  26.299 -13.439  1.00  0.00           N1+
ATOM   1699  NH2 ARG A 277     -29.497  26.920 -14.699  1.00  0.00           N  
ATOM   1700  N   ILE A 278     -26.947  19.438 -10.473  1.00  0.00           N  
ATOM   1701  CA  ILE A 278     -26.223  18.187 -10.250  1.00  0.00           C  
ATOM   1702  C   ILE A 278     -27.014  17.226  -9.361  1.00  0.00           C  
ATOM   1703  O   ILE A 278     -27.044  16.016  -9.608  1.00  0.00           O  
ATOM   1704  CB  ILE A 278     -24.822  18.441  -9.653  1.00  0.00           C  
ATOM   1705  CG1 ILE A 278     -23.985  19.282 -10.618  1.00  0.00           C  
ATOM   1706  CG2 ILE A 278     -24.117  17.124  -9.358  1.00  0.00           C  
ATOM   1707  CD1 ILE A 278     -22.538  19.431 -10.208  1.00  0.00           C  
ATOM   1708  N   THR A 279     -27.660  17.773  -8.336  1.00  0.00           N  
ATOM   1709  CA  THR A 279     -28.520  16.979  -7.465  1.00  0.00           C  
ATOM   1710  C   THR A 279     -29.639  16.328  -8.272  1.00  0.00           C  
ATOM   1711  O   THR A 279     -29.906  15.133  -8.128  1.00  0.00           O  
ATOM   1712  CB  THR A 279     -29.127  17.830  -6.335  1.00  0.00           C  
ATOM   1713  OG1 THR A 279     -28.076  18.331  -5.499  1.00  0.00           O  
ATOM   1714  CG2 THR A 279     -30.083  17.002  -5.492  1.00  0.00           C  
ATOM   1715  N   ARG A 280     -30.281  17.122  -9.126  1.00  0.00           N  
ATOM   1716  CA  ARG A 280     -31.302  16.607 -10.036  1.00  0.00           C  
ATOM   1717  C   ARG A 280     -30.754  15.461 -10.882  1.00  0.00           C  
ATOM   1718  O   ARG A 280     -31.379  14.399 -10.988  1.00  0.00           O  
ATOM   1719  CB  ARG A 280     -31.817  17.722 -10.949  1.00  0.00           C  
ATOM   1720  CG  ARG A 280     -32.633  17.221 -12.132  1.00  0.00           C  
ATOM   1721  CD  ARG A 280     -33.193  18.373 -12.947  1.00  0.00           C  
ATOM   1722  NE  ARG A 280     -32.142  19.248 -13.455  1.00  0.00           N  
ATOM   1723  CZ  ARG A 280     -32.367  20.381 -14.115  1.00  0.00           C  
ATOM   1724  NH1 ARG A 280     -33.609  20.780 -14.350  1.00  0.00           N1+
ATOM   1725  NH2 ARG A 280     -31.349  21.116 -14.541  1.00  0.00           N  
ATOM   1726  N   MET A 281     -29.585  15.687 -11.473  1.00  0.00           N  
ATOM   1727  CA  MET A 281     -28.922  14.684 -12.301  1.00  0.00           C  
ATOM   1728  C   MET A 281     -28.761  13.355 -11.564  1.00  0.00           C  
ATOM   1729  O   MET A 281     -29.267  12.316 -12.006  1.00  0.00           O  
ATOM   1730  CB  MET A 281     -27.549  15.198 -12.741  1.00  0.00           C  
ATOM   1731  CG  MET A 281     -26.805  14.272 -13.688  1.00  0.00           C  
ATOM   1732  SD  MET A 281     -25.048  14.663 -13.779  1.00  0.00           S  
ATOM   1733  CE  MET A 281     -24.585  13.820 -15.285  1.00  0.00           C  
ATOM   1734  N   VAL A 282     -28.058  13.405 -10.436  1.00  0.00           N  
ATOM   1735  CA  VAL A 282     -27.791  12.213  -9.634  1.00  0.00           C  
ATOM   1736  C   VAL A 282     -29.081  11.508  -9.217  1.00  0.00           C  
ATOM   1737  O   VAL A 282     -29.186  10.284  -9.313  1.00  0.00           O  
ATOM   1738  CB  VAL A 282     -26.958  12.553  -8.380  1.00  0.00           C  
ATOM   1739  CG1 VAL A 282     -26.791  11.325  -7.496  1.00  0.00           C  
ATOM   1740  CG2 VAL A 282     -25.601  13.117  -8.784  1.00  0.00           C  
ATOM   1741  N   LEU A 283     -30.057  12.288  -8.764  1.00  0.00           N  
ATOM   1742  CA  LEU A 283     -31.359  11.750  -8.379  1.00  0.00           C  
ATOM   1743  C   LEU A 283     -31.997  10.952  -9.512  1.00  0.00           C  
ATOM   1744  O   LEU A 283     -32.424   9.809  -9.318  1.00  0.00           O  
ATOM   1745  CB  LEU A 283     -32.297  12.881  -7.954  1.00  0.00           C  
ATOM   1746  CG  LEU A 283     -32.697  12.934  -6.480  1.00  0.00           C  
ATOM   1747  CD1 LEU A 283     -31.476  13.081  -5.584  1.00  0.00           C  
ATOM   1748  CD2 LEU A 283     -33.674  14.074  -6.247  1.00  0.00           C  
ATOM   1749  N   VAL A 284     -32.052  11.557 -10.696  1.00  0.00           N  
ATOM   1750  CA  VAL A 284     -32.653  10.907 -11.856  1.00  0.00           C  
ATOM   1751  C   VAL A 284     -31.907   9.625 -12.236  1.00  0.00           C  
ATOM   1752  O   VAL A 284     -32.529   8.595 -12.526  1.00  0.00           O  
ATOM   1753  CB  VAL A 284     -32.729  11.865 -13.064  1.00  0.00           C  
ATOM   1754  CG1 VAL A 284     -33.191  11.127 -14.309  1.00  0.00           C  
ATOM   1755  CG2 VAL A 284     -33.661  13.026 -12.757  1.00  0.00           C  
ATOM   1756  N   VAL A 285     -30.577   9.692 -12.216  1.00  0.00           N  
ATOM   1757  CA  VAL A 285     -29.749   8.517 -12.482  1.00  0.00           C  
ATOM   1758  C   VAL A 285     -30.098   7.378 -11.527  1.00  0.00           C  
ATOM   1759  O   VAL A 285     -30.321   6.241 -11.949  1.00  0.00           O  
ATOM   1760  CB  VAL A 285     -28.246   8.843 -12.357  1.00  0.00           C  
ATOM   1761  CG1 VAL A 285     -27.423   7.563 -12.322  1.00  0.00           C  
ATOM   1762  CG2 VAL A 285     -27.798   9.741 -13.499  1.00  0.00           C  
ATOM   1763  N   VAL A 286     -30.160   7.704 -10.239  1.00  0.00           N  
ATOM   1764  CA  VAL A 286     -30.518   6.740  -9.205  1.00  0.00           C  
ATOM   1765  C   VAL A 286     -31.894   6.121  -9.450  1.00  0.00           C  
ATOM   1766  O   VAL A 286     -32.065   4.904  -9.340  1.00  0.00           O  
ATOM   1767  CB  VAL A 286     -30.479   7.381  -7.799  1.00  0.00           C  
ATOM   1768  CG1 VAL A 286     -31.162   6.488  -6.776  1.00  0.00           C  
ATOM   1769  CG2 VAL A 286     -29.042   7.669  -7.389  1.00  0.00           C  
ATOM   1770  N   ALA A 287     -32.871   6.960  -9.789  1.00  0.00           N  
ATOM   1771  CA  ALA A 287     -34.222   6.479 -10.066  1.00  0.00           C  
ATOM   1772  C   ALA A 287     -34.229   5.482 -11.225  1.00  0.00           C  
ATOM   1773  O   ALA A 287     -34.828   4.403 -11.130  1.00  0.00           O  
ATOM   1774  CB  ALA A 287     -35.151   7.645 -10.357  1.00  0.00           C  
ATOM   1775  N   VAL A 288     -33.553   5.847 -12.312  1.00  0.00           N  
ATOM   1776  CA  VAL A 288     -33.434   4.966 -13.471  1.00  0.00           C  
ATOM   1777  C   VAL A 288     -32.787   3.631 -13.092  1.00  0.00           C  
ATOM   1778  O   VAL A 288     -33.268   2.559 -13.484  1.00  0.00           O  
ATOM   1779  CB  VAL A 288     -32.651   5.641 -14.624  1.00  0.00           C  
ATOM   1780  CG1 VAL A 288     -32.019   4.606 -15.543  1.00  0.00           C  
ATOM   1781  CG2 VAL A 288     -33.567   6.567 -15.411  1.00  0.00           C  
ATOM   1782  N   PHE A 289     -31.709   3.703 -12.315  1.00  0.00           N  
ATOM   1783  CA  PHE A 289     -31.031   2.500 -11.836  1.00  0.00           C  
ATOM   1784  C   PHE A 289     -31.985   1.604 -11.059  1.00  0.00           C  
ATOM   1785  O   PHE A 289     -32.023   0.400 -11.285  1.00  0.00           O  
ATOM   1786  CB  PHE A 289     -29.826   2.853 -10.960  1.00  0.00           C  
ATOM   1787  CG  PHE A 289     -29.024   1.655 -10.517  1.00  0.00           C  
ATOM   1788  CD1 PHE A 289     -27.892   1.266 -11.212  1.00  0.00           C  
ATOM   1789  CD2 PHE A 289     -29.400   0.920  -9.399  1.00  0.00           C  
ATOM   1790  CE1 PHE A 289     -27.154   0.167 -10.807  1.00  0.00           C  
ATOM   1791  CE2 PHE A 289     -28.669  -0.181  -8.993  1.00  0.00           C  
ATOM   1792  CZ  PHE A 289     -27.544  -0.556  -9.696  1.00  0.00           C  
ATOM   1793  N   ILE A 290     -32.739   2.192 -10.135  1.00  0.00           N  
ATOM   1794  CA  ILE A 290     -33.681   1.423  -9.322  1.00  0.00           C  
ATOM   1795  C   ILE A 290     -34.722   0.741 -10.208  1.00  0.00           C  
ATOM   1796  O   ILE A 290     -35.007  -0.448 -10.039  1.00  0.00           O  
ATOM   1797  CB  ILE A 290     -34.352   2.292  -8.227  1.00  0.00           C  
ATOM   1798  CG1 ILE A 290     -33.625   2.121  -6.891  1.00  0.00           C  
ATOM   1799  CG2 ILE A 290     -35.812   1.906  -8.037  1.00  0.00           C  
ATOM   1800  CD1 ILE A 290     -32.135   2.377  -6.954  1.00  0.00           C  
ATOM   1801  N   VAL A 291     -35.262   1.491 -11.166  1.00  0.00           N  
ATOM   1802  CA  VAL A 291     -36.237   0.944 -12.103  1.00  0.00           C  
ATOM   1803  C   VAL A 291     -35.651  -0.238 -12.885  1.00  0.00           C  
ATOM   1804  O   VAL A 291     -36.347  -1.218 -13.160  1.00  0.00           O  
ATOM   1805  CB  VAL A 291     -36.756   2.029 -13.076  1.00  0.00           C  
ATOM   1806  CG1 VAL A 291     -37.623   1.417 -14.168  1.00  0.00           C  
ATOM   1807  CG2 VAL A 291     -37.531   3.096 -12.314  1.00  0.00           C  
ATOM   1808  N   CYS A 292     -34.365  -0.155 -13.211  1.00  0.00           N  
ATOM   1809  CA  CYS A 292     -33.711  -1.195 -14.003  1.00  0.00           C  
ATOM   1810  C   CYS A 292     -33.247  -2.423 -13.209  1.00  0.00           C  
ATOM   1811  O   CYS A 292     -33.178  -3.524 -13.742  1.00  0.00           O  
ATOM   1812  CB  CYS A 292     -32.522  -0.613 -14.773  1.00  0.00           C  
ATOM   1813  SG  CYS A 292     -32.968   0.526 -16.106  1.00  0.00           S  
ATOM   1814  N   TRP A 293     -32.913  -2.245 -11.937  1.00  0.00           N  
ATOM   1815  CA  TRP A 293     -32.313  -3.337 -11.179  1.00  0.00           C  
ATOM   1816  C   TRP A 293     -33.259  -3.993 -10.177  1.00  0.00           C  
ATOM   1817  O   TRP A 293     -33.014  -5.114  -9.732  1.00  0.00           O  
ATOM   1818  CB  TRP A 293     -31.035  -2.871 -10.479  1.00  0.00           C  
ATOM   1819  CG  TRP A 293     -29.854  -2.747 -11.400  1.00  0.00           C  
ATOM   1820  CD1 TRP A 293     -29.592  -1.728 -12.269  1.00  0.00           C  
ATOM   1821  CD2 TRP A 293     -28.773  -3.679 -11.538  1.00  0.00           C  
ATOM   1822  NE1 TRP A 293     -28.418  -1.967 -12.940  1.00  0.00           N  
ATOM   1823  CE2 TRP A 293     -27.895  -3.158 -12.509  1.00  0.00           C  
ATOM   1824  CE3 TRP A 293     -28.463  -4.902 -10.933  1.00  0.00           C  
ATOM   1825  CZ2 TRP A 293     -26.727  -3.817 -12.889  1.00  0.00           C  
ATOM   1826  CZ3 TRP A 293     -27.304  -5.553 -11.314  1.00  0.00           C  
ATOM   1827  CH2 TRP A 293     -26.449  -5.008 -12.279  1.00  0.00           C  
ATOM   1828  N   THR A 294     -34.333  -3.297  -9.816  1.00  0.00           N  
ATOM   1829  CA  THR A 294     -35.296  -3.856  -8.866  1.00  0.00           C  
ATOM   1830  C   THR A 294     -35.976  -5.163  -9.319  1.00  0.00           C  
ATOM   1831  O   THR A 294     -36.021  -6.120  -8.544  1.00  0.00           O  
ATOM   1832  CB  THR A 294     -36.353  -2.818  -8.416  1.00  0.00           C  
ATOM   1833  OG1 THR A 294     -35.694  -1.707  -7.794  1.00  0.00           O  
ATOM   1834  CG2 THR A 294     -37.326  -3.439  -7.426  1.00  0.00           C  
ATOM   1835  N   PRO A 295     -36.503  -5.216 -10.562  1.00  0.00           N  
ATOM   1836  CA  PRO A 295     -37.194  -6.448 -10.967  1.00  0.00           C  
ATOM   1837  C   PRO A 295     -36.322  -7.701 -10.908  1.00  0.00           C  
ATOM   1838  O   PRO A 295     -36.822  -8.762 -10.537  1.00  0.00           O  
ATOM   1839  CB  PRO A 295     -37.601  -6.162 -12.416  1.00  0.00           C  
ATOM   1840  CG  PRO A 295     -37.704  -4.686 -12.487  1.00  0.00           C  
ATOM   1841  CD  PRO A 295     -36.605  -4.177 -11.607  1.00  0.00           C  
ATOM   1842  N   ILE A 296     -35.044  -7.583 -11.257  1.00  0.00           N  
ATOM   1843  CA  ILE A 296     -34.166  -8.749 -11.256  1.00  0.00           C  
ATOM   1844  C   ILE A 296     -33.734  -9.149  -9.843  1.00  0.00           C  
ATOM   1845  O   ILE A 296     -33.677 -10.335  -9.525  1.00  0.00           O  
ATOM   1846  CB  ILE A 296     -32.941  -8.579 -12.197  1.00  0.00           C  
ATOM   1847  CG1 ILE A 296     -32.116  -9.868 -12.241  1.00  0.00           C  
ATOM   1848  CG2 ILE A 296     -32.082  -7.390 -11.785  1.00  0.00           C  
ATOM   1849  CD1 ILE A 296     -32.935 -11.111 -12.527  1.00  0.00           C  
ATOM   1850  N   HIS A 297     -33.447  -8.161  -8.998  1.00  0.00           N  
ATOM   1851  CA  HIS A 297     -33.081  -8.433  -7.614  1.00  0.00           C  
ATOM   1852  C   HIS A 297     -34.202  -9.169  -6.886  1.00  0.00           C  
ATOM   1853  O   HIS A 297     -33.948 -10.046  -6.060  1.00  0.00           O  
ATOM   1854  CB  HIS A 297     -32.723  -7.140  -6.878  1.00  0.00           C  
ATOM   1855  CG  HIS A 297     -31.260  -6.819  -6.895  1.00  0.00           C  
ATOM   1856  CD2 HIS A 297     -30.562  -5.865  -7.557  1.00  0.00           C  
ATOM   1857  NE2 HIS A 297     -29.241  -6.016  -7.209  1.00  0.00           N  
ATOM   1858  CE1 HIS A 297     -29.130  -7.023  -6.363  1.00  0.00           C  
ATOM   1859  ND1 HIS A 297     -30.336  -7.525  -6.155  1.00  0.00           N  
ATOM   1860  N   ILE A 298     -35.442  -8.815  -7.209  1.00  0.00           N  
ATOM   1861  CA  ILE A 298     -36.606  -9.463  -6.620  1.00  0.00           C  
ATOM   1862  C   ILE A 298     -36.842 -10.853  -7.212  1.00  0.00           C  
ATOM   1863  O   ILE A 298     -37.067 -11.819  -6.480  1.00  0.00           O  
ATOM   1864  CB  ILE A 298     -37.872  -8.598  -6.794  1.00  0.00           C  
ATOM   1865  CG1 ILE A 298     -37.799  -7.365  -5.893  1.00  0.00           C  
ATOM   1866  CG2 ILE A 298     -39.124  -9.403  -6.487  1.00  0.00           C  
ATOM   1867  CD1 ILE A 298     -39.023  -6.481  -5.958  1.00  0.00           C  
ATOM   1868  N   TYR A 299     -36.783 -10.940  -8.539  1.00  0.00           N  
ATOM   1869  CA  TYR A 299     -37.026 -12.186  -9.262  1.00  0.00           C  
ATOM   1870  C   TYR A 299     -36.121 -13.313  -8.767  1.00  0.00           C  
ATOM   1871  O   TYR A 299     -36.565 -14.452  -8.598  1.00  0.00           O  
ATOM   1872  CB  TYR A 299     -36.813 -11.966 -10.764  1.00  0.00           C  
ATOM   1873  CG  TYR A 299     -37.719 -12.780 -11.660  1.00  0.00           C  
ATOM   1874  CD1 TYR A 299     -38.251 -12.227 -12.820  1.00  0.00           C  
ATOM   1875  CD2 TYR A 299     -38.037 -14.097 -11.358  1.00  0.00           C  
ATOM   1876  CE1 TYR A 299     -39.078 -12.960 -13.649  1.00  0.00           C  
ATOM   1877  CE2 TYR A 299     -38.863 -14.841 -12.185  1.00  0.00           C  
ATOM   1878  CZ  TYR A 299     -39.382 -14.265 -13.327  1.00  0.00           C  
ATOM   1879  OH  TYR A 299     -40.205 -14.999 -14.151  1.00  0.00           O  
ATOM   1880  N   VAL A 300     -34.857 -12.982  -8.530  1.00  0.00           N  
ATOM   1881  CA  VAL A 300     -33.874 -13.951  -8.055  1.00  0.00           C  
ATOM   1882  C   VAL A 300     -34.262 -14.543  -6.702  1.00  0.00           C  
ATOM   1883  O   VAL A 300     -34.282 -15.762  -6.532  1.00  0.00           O  
ATOM   1884  CB  VAL A 300     -32.471 -13.319  -7.956  1.00  0.00           C  
ATOM   1885  CG1 VAL A 300     -31.530 -14.232  -7.197  1.00  0.00           C  
ATOM   1886  CG2 VAL A 300     -31.925 -13.014  -9.345  1.00  0.00           C  
ATOM   1887  N   ILE A 301     -34.574 -13.670  -5.748  1.00  0.00           N  
ATOM   1888  CA  ILE A 301     -34.972 -14.093  -4.409  1.00  0.00           C  
ATOM   1889  C   ILE A 301     -36.218 -14.969  -4.460  1.00  0.00           C  
ATOM   1890  O   ILE A 301     -36.297 -15.987  -3.772  1.00  0.00           O  
ATOM   1891  CB  ILE A 301     -35.235 -12.881  -3.492  1.00  0.00           C  
ATOM   1892  CG1 ILE A 301     -33.983 -12.010  -3.392  1.00  0.00           C  
ATOM   1893  CG2 ILE A 301     -35.669 -13.330  -2.105  1.00  0.00           C  
ATOM   1894  CD1 ILE A 301     -32.778 -12.736  -2.840  1.00  0.00           C  
ATOM   1895  N   ILE A 302     -37.180 -14.565  -5.286  1.00  0.00           N  
ATOM   1896  CA  ILE A 302     -38.416 -15.318  -5.476  1.00  0.00           C  
ATOM   1897  C   ILE A 302     -38.137 -16.746  -5.936  1.00  0.00           C  
ATOM   1898  O   ILE A 302     -38.603 -17.705  -5.321  1.00  0.00           O  
ATOM   1899  CB  ILE A 302     -39.333 -14.637  -6.511  1.00  0.00           C  
ATOM   1900  CG1 ILE A 302     -39.891 -13.327  -5.949  1.00  0.00           C  
ATOM   1901  CG2 ILE A 302     -40.465 -15.567  -6.918  1.00  0.00           C  
ATOM   1902  CD1 ILE A 302     -40.854 -12.628  -6.882  1.00  0.00           C  
ATOM   1903  N   LYS A 303     -37.372 -16.876  -7.017  1.00  0.00           N  
ATOM   1904  CA  LYS A 303     -37.026 -18.182  -7.568  1.00  0.00           C  
ATOM   1905  C   LYS A 303     -36.265 -19.037  -6.559  1.00  0.00           C  
ATOM   1906  O   LYS A 303     -36.429 -20.256  -6.510  1.00  0.00           O  
ATOM   1907  CB  LYS A 303     -36.197 -18.022  -8.846  1.00  0.00           C  
ATOM   1908  CG  LYS A 303     -35.646 -19.332  -9.389  1.00  0.00           C  
ATOM   1909  CD  LYS A 303     -34.852 -19.126 -10.667  1.00  0.00           C  
ATOM   1910  CE  LYS A 303     -35.742 -18.638 -11.801  1.00  0.00           C  
ATOM   1911  NZ  LYS A 303     -34.994 -18.538 -13.085  1.00  0.00           N1+
ATOM   1912  N   ALA A 304     -35.439 -18.387  -5.746  1.00  0.00           N  
ATOM   1913  CA  ALA A 304     -34.613 -19.087  -4.774  1.00  0.00           C  
ATOM   1914  C   ALA A 304     -35.440 -19.818  -3.723  1.00  0.00           C  
ATOM   1915  O   ALA A 304     -34.983 -20.808  -3.150  1.00  0.00           O  
ATOM   1916  CB  ALA A 304     -33.638 -18.125  -4.105  1.00  0.00           C  
ATOM   1917  N   LEU A 305     -36.657 -19.343  -3.469  1.00  0.00           N  
ATOM   1918  CA  LEU A 305     -37.452 -19.920  -2.387  1.00  0.00           C  
ATOM   1919  C   LEU A 305     -38.841 -20.467  -2.752  1.00  0.00           C  
ATOM   1920  O   LEU A 305     -39.509 -21.038  -1.892  1.00  0.00           O  
ATOM   1921  CB  LEU A 305     -37.505 -18.976  -1.174  1.00  0.00           C  
ATOM   1922  CG  LEU A 305     -38.101 -17.574  -1.310  1.00  0.00           C  
ATOM   1923  CD1 LEU A 305     -39.602 -17.649  -1.227  1.00  0.00           C  
ATOM   1924  CD2 LEU A 305     -37.558 -16.651  -0.230  1.00  0.00           C  
ATOM   1925  N   ILE A 306     -39.283 -20.298  -4.000  1.00  0.00           N  
ATOM   1926  CA  ILE A 306     -40.465 -21.029  -4.486  1.00  0.00           C  
ATOM   1927  C   ILE A 306     -40.317 -21.542  -5.918  1.00  0.00           C  
ATOM   1928  O   ILE A 306     -39.401 -21.155  -6.644  1.00  0.00           O  
ATOM   1929  CB  ILE A 306     -41.796 -20.226  -4.406  1.00  0.00           C  
ATOM   1930  CG1 ILE A 306     -41.797 -19.064  -5.401  1.00  0.00           C  
ATOM   1931  CG2 ILE A 306     -42.103 -19.769  -2.985  1.00  0.00           C  
ATOM   1932  CD1 ILE A 306     -43.184 -18.509  -5.665  1.00  0.00           C  
ATOM   1933  N   THR A 307     -41.242 -22.416  -6.312  1.00  0.00           N  
ATOM   1934  CA  THR A 307     -41.250 -23.006  -7.648  1.00  0.00           C  
ATOM   1935  C   THR A 307     -42.232 -22.276  -8.562  1.00  0.00           C  
ATOM   1936  O   THR A 307     -43.382 -22.034  -8.190  1.00  0.00           O  
ATOM   1937  CB  THR A 307     -41.622 -24.503  -7.594  1.00  0.00           C  
ATOM   1938  OG1 THR A 307     -40.641 -25.217  -6.831  1.00  0.00           O  
ATOM   1939  CG2 THR A 307     -41.690 -25.093  -8.995  1.00  0.00           C  
ATOM   1940  N   ILE A 308     -41.772 -21.933  -9.758  1.00  0.00           N  
ATOM   1941  CA  ILE A 308     -42.580 -21.179 -10.708  1.00  0.00           C  
ATOM   1942  C   ILE A 308     -43.090 -22.082 -11.831  1.00  0.00           C  
ATOM   1943  O   ILE A 308     -42.309 -22.818 -12.437  1.00  0.00           O  
ATOM   1944  CB  ILE A 308     -41.769 -20.011 -11.303  1.00  0.00           C  
ATOM   1945  CG1 ILE A 308     -40.992 -19.293 -10.198  1.00  0.00           C  
ATOM   1946  CG2 ILE A 308     -42.674 -19.042 -12.033  1.00  0.00           C  
ATOM   1947  CD1 ILE A 308     -40.326 -18.009 -10.647  1.00  0.00           C  
ATOM   1948  N   PRO A 309     -44.406 -22.038 -12.099  1.00  0.00           N  
ATOM   1949  CA  PRO A 309     -45.009 -22.855 -13.158  1.00  0.00           C  
ATOM   1950  C   PRO A 309     -44.385 -22.534 -14.508  1.00  0.00           C  
ATOM   1951  O   PRO A 309     -44.662 -21.478 -15.074  1.00  0.00           O  
ATOM   1952  CB  PRO A 309     -46.479 -22.421 -13.145  1.00  0.00           C  
ATOM   1953  CG  PRO A 309     -46.702 -21.847 -11.790  1.00  0.00           C  
ATOM   1954  CD  PRO A 309     -45.407 -21.200 -11.413  1.00  0.00           C  
ATOM   1955  N   GLU A 310     -43.550 -23.438 -15.008  1.00  0.00           N  
ATOM   1956  CA  GLU A 310     -42.796 -23.188 -16.230  1.00  0.00           C  
ATOM   1957  C   GLU A 310     -43.677 -22.966 -17.452  1.00  0.00           C  
ATOM   1958  O   GLU A 310     -44.324 -23.887 -17.954  1.00  0.00           O  
ATOM   1959  CB  GLU A 310     -41.789 -24.312 -16.489  1.00  0.00           C  
ATOM   1960  CG  GLU A 310     -40.638 -24.335 -15.498  1.00  0.00           C  
ATOM   1961  CD  GLU A 310     -39.643 -25.439 -15.786  1.00  0.00           C  
ATOM   1962  OE1 GLU A 310     -39.917 -26.271 -16.676  1.00  0.00           O  
ATOM   1963  OE2 GLU A 310     -38.585 -25.473 -15.122  1.00  0.00           O1-
ATOM   1964  N   THR A 311     -43.700 -21.722 -17.912  1.00  0.00           N  
ATOM   1965  CA  THR A 311     -44.378 -21.347 -19.140  1.00  0.00           C  
ATOM   1966  C   THR A 311     -43.409 -20.487 -19.934  1.00  0.00           C  
ATOM   1967  O   THR A 311     -42.359 -20.101 -19.421  1.00  0.00           O  
ATOM   1968  CB  THR A 311     -45.653 -20.536 -18.855  1.00  0.00           C  
ATOM   1969  OG1 THR A 311     -45.327 -19.399 -18.045  1.00  0.00           O  
ATOM   1970  CG2 THR A 311     -46.681 -21.389 -18.128  1.00  0.00           C  
ATOM   1971  N   THR A 312     -43.751 -20.191 -21.183  1.00  0.00           N  
ATOM   1972  CA  THR A 312     -42.922 -19.303 -21.986  1.00  0.00           C  
ATOM   1973  C   THR A 312     -42.888 -17.917 -21.356  1.00  0.00           C  
ATOM   1974  O   THR A 312     -41.873 -17.226 -21.418  1.00  0.00           O  
ATOM   1975  CB  THR A 312     -43.417 -19.202 -23.441  1.00  0.00           C  
ATOM   1976  OG1 THR A 312     -44.829 -18.963 -23.452  1.00  0.00           O  
ATOM   1977  CG2 THR A 312     -43.121 -20.490 -24.193  1.00  0.00           C  
ATOM   1978  N   PHE A 313     -43.998 -17.527 -20.735  1.00  0.00           N  
ATOM   1979  CA  PHE A 313     -44.102 -16.232 -20.067  1.00  0.00           C  
ATOM   1980  C   PHE A 313     -43.044 -16.063 -18.982  1.00  0.00           C  
ATOM   1981  O   PHE A 313     -42.499 -14.974 -18.802  1.00  0.00           O  
ATOM   1982  CB  PHE A 313     -45.500 -16.049 -19.464  1.00  0.00           C  
ATOM   1983  CG  PHE A 313     -45.673 -14.756 -18.713  1.00  0.00           C  
ATOM   1984  CD1 PHE A 313     -45.452 -14.694 -17.345  1.00  0.00           C  
ATOM   1985  CD2 PHE A 313     -46.056 -13.601 -19.376  1.00  0.00           C  
ATOM   1986  CE1 PHE A 313     -45.607 -13.505 -16.654  1.00  0.00           C  
ATOM   1987  CE2 PHE A 313     -46.215 -12.410 -18.690  1.00  0.00           C  
ATOM   1988  CZ  PHE A 313     -45.989 -12.363 -17.328  1.00  0.00           C  
ATOM   1989  N   GLN A 314     -42.763 -17.142 -18.256  1.00  0.00           N  
ATOM   1990  CA  GLN A 314     -41.788 -17.107 -17.171  1.00  0.00           C  
ATOM   1991  C   GLN A 314     -40.402 -16.760 -17.702  1.00  0.00           C  
ATOM   1992  O   GLN A 314     -39.727 -15.873 -17.175  1.00  0.00           O  
ATOM   1993  CB  GLN A 314     -41.753 -18.452 -16.442  1.00  0.00           C  
ATOM   1994  CG  GLN A 314     -40.999 -18.437 -15.117  1.00  0.00           C  
ATOM   1995  CD  GLN A 314     -39.515 -18.718 -15.267  1.00  0.00           C  
ATOM   1996  OE1 GLN A 314     -38.730 -18.466 -14.351  1.00  0.00           O  
ATOM   1997  NE2 GLN A 314     -39.124 -19.254 -16.418  1.00  0.00           N  
ATOM   1998  N   THR A 315     -39.989 -17.465 -18.749  1.00  0.00           N  
ATOM   1999  CA  THR A 315     -38.675 -17.265 -19.348  1.00  0.00           C  
ATOM   2000  C   THR A 315     -38.578 -15.909 -20.041  1.00  0.00           C  
ATOM   2001  O   THR A 315     -37.537 -15.250 -19.990  1.00  0.00           O  
ATOM   2002  CB  THR A 315     -38.345 -18.381 -20.354  1.00  0.00           C  
ATOM   2003  OG1 THR A 315     -39.335 -18.404 -21.389  1.00  0.00           O  
ATOM   2004  CG2 THR A 315     -38.322 -19.733 -19.655  1.00  0.00           C  
ATOM   2005  N   VAL A 316     -39.669 -15.501 -20.686  1.00  0.00           N  
ATOM   2006  CA  VAL A 316     -39.740 -14.195 -21.332  1.00  0.00           C  
ATOM   2007  C   VAL A 316     -39.532 -13.082 -20.313  1.00  0.00           C  
ATOM   2008  O   VAL A 316     -38.673 -12.226 -20.493  1.00  0.00           O  
ATOM   2009  CB  VAL A 316     -41.088 -13.981 -22.055  1.00  0.00           C  
ATOM   2010  CG1 VAL A 316     -41.287 -12.509 -22.398  1.00  0.00           C  
ATOM   2011  CG2 VAL A 316     -41.163 -14.834 -23.309  1.00  0.00           C  
ATOM   2012  N   SER A 317     -40.319 -13.111 -19.242  1.00  0.00           N  
ATOM   2013  CA  SER A 317     -40.225 -12.113 -18.179  1.00  0.00           C  
ATOM   2014  C   SER A 317     -38.846 -12.126 -17.530  1.00  0.00           C  
ATOM   2015  O   SER A 317     -38.280 -11.071 -17.223  1.00  0.00           O  
ATOM   2016  CB  SER A 317     -41.301 -12.361 -17.122  1.00  0.00           C  
ATOM   2017  OG  SER A 317     -41.166 -13.652 -16.549  1.00  0.00           O  
ATOM   2018  N   TRP A 318     -38.314 -13.328 -17.325  1.00  0.00           N  
ATOM   2019  CA  TRP A 318     -37.000 -13.507 -16.717  1.00  0.00           C  
ATOM   2020  C   TRP A 318     -35.906 -12.826 -17.536  1.00  0.00           C  
ATOM   2021  O   TRP A 318     -35.204 -11.924 -17.048  1.00  0.00           O  
ATOM   2022  CB  TRP A 318     -36.695 -15.000 -16.570  1.00  0.00           C  
ATOM   2023  CG  TRP A 318     -35.320 -15.293 -16.069  1.00  0.00           C  
ATOM   2024  CD1 TRP A 318     -34.231 -15.630 -16.818  1.00  0.00           C  
ATOM   2025  CD2 TRP A 318     -34.882 -15.278 -14.708  1.00  0.00           C  
ATOM   2026  NE1 TRP A 318     -33.140 -15.825 -16.006  1.00  0.00           N  
ATOM   2027  CE2 TRP A 318     -33.514 -15.615 -14.704  1.00  0.00           C  
ATOM   2028  CE3 TRP A 318     -35.513 -15.011 -13.489  1.00  0.00           C  
ATOM   2029  CZ2 TRP A 318     -32.766 -15.693 -13.533  1.00  0.00           C  
ATOM   2030  CZ3 TRP A 318     -34.770 -15.089 -12.325  1.00  0.00           C  
ATOM   2031  CH2 TRP A 318     -33.411 -15.427 -12.355  1.00  0.00           C  
ATOM   2032  N   HIS A 319     -35.773 -13.256 -18.788  1.00  0.00           N  
ATOM   2033  CA  HIS A 319     -34.758 -12.707 -19.677  1.00  0.00           C  
ATOM   2034  C   HIS A 319     -34.999 -11.231 -19.978  1.00  0.00           C  
ATOM   2035  O   HIS A 319     -34.068 -10.509 -20.317  1.00  0.00           O  
ATOM   2036  CB  HIS A 319     -34.667 -13.520 -20.969  1.00  0.00           C  
ATOM   2037  CG  HIS A 319     -34.019 -14.858 -20.790  1.00  0.00           C  
ATOM   2038  CD2 HIS A 319     -34.498 -16.110 -20.955  1.00  0.00           C  
ATOM   2039  NE2 HIS A 319     -33.480 -16.979 -20.652  1.00  0.00           N  
ATOM   2040  CE1 HIS A 319     -32.409 -16.284 -20.309  1.00  0.00           C  
ATOM   2041  ND1 HIS A 319     -32.710 -14.997 -20.385  1.00  0.00           N  
ATOM   2042  N   PHE A 320     -36.246 -10.792 -19.850  1.00  0.00           N  
ATOM   2043  CA  PHE A 320     -36.595  -9.383 -20.006  1.00  0.00           C  
ATOM   2044  C   PHE A 320     -36.012  -8.583 -18.848  1.00  0.00           C  
ATOM   2045  O   PHE A 320     -35.441  -7.503 -19.045  1.00  0.00           O  
ATOM   2046  CB  PHE A 320     -38.118  -9.225 -20.059  1.00  0.00           C  
ATOM   2047  CG  PHE A 320     -38.590  -7.800 -20.096  1.00  0.00           C  
ATOM   2048  CD1 PHE A 320     -38.515  -7.055 -21.262  1.00  0.00           C  
ATOM   2049  CD2 PHE A 320     -39.141  -7.213 -18.968  1.00  0.00           C  
ATOM   2050  CE1 PHE A 320     -38.962  -5.745 -21.297  1.00  0.00           C  
ATOM   2051  CE2 PHE A 320     -39.595  -5.907 -18.999  1.00  0.00           C  
ATOM   2052  CZ  PHE A 320     -39.500  -5.171 -20.163  1.00  0.00           C  
ATOM   2053  N   CYS A 321     -36.147  -9.126 -17.641  1.00  0.00           N  
ATOM   2054  CA  CYS A 321     -35.598  -8.489 -16.449  1.00  0.00           C  
ATOM   2055  C   CYS A 321     -34.073  -8.417 -16.504  1.00  0.00           C  
ATOM   2056  O   CYS A 321     -33.486  -7.352 -16.265  1.00  0.00           O  
ATOM   2057  CB  CYS A 321     -36.057  -9.214 -15.184  1.00  0.00           C  
ATOM   2058  SG  CYS A 321     -37.811  -8.981 -14.798  1.00  0.00           S  
ATOM   2059  N   ILE A 322     -33.439  -9.544 -16.824  1.00  0.00           N  
ATOM   2060  CA  ILE A 322     -31.990  -9.568 -17.030  1.00  0.00           C  
ATOM   2061  C   ILE A 322     -31.588  -8.518 -18.070  1.00  0.00           C  
ATOM   2062  O   ILE A 322     -30.646  -7.733 -17.865  1.00  0.00           O  
ATOM   2063  CB  ILE A 322     -31.513 -10.951 -17.513  1.00  0.00           C  
ATOM   2064  CG1 ILE A 322     -31.883 -12.036 -16.502  1.00  0.00           C  
ATOM   2065  CG2 ILE A 322     -30.010 -10.943 -17.749  1.00  0.00           C  
ATOM   2066  CD1 ILE A 322     -30.984 -12.072 -15.298  1.00  0.00           C  
ATOM   2067  N   ALA A 323     -32.331  -8.504 -19.172  1.00  0.00           N  
ATOM   2068  CA  ALA A 323     -32.084  -7.591 -20.280  1.00  0.00           C  
ATOM   2069  C   ALA A 323     -32.073  -6.135 -19.838  1.00  0.00           C  
ATOM   2070  O   ALA A 323     -31.070  -5.456 -20.019  1.00  0.00           O  
ATOM   2071  CB  ALA A 323     -33.102  -7.795 -21.391  1.00  0.00           C  
ATOM   2072  N   LEU A 324     -33.173  -5.659 -19.258  1.00  0.00           N  
ATOM   2073  CA  LEU A 324     -33.240  -4.257 -18.835  1.00  0.00           C  
ATOM   2074  C   LEU A 324     -32.183  -3.946 -17.775  1.00  0.00           C  
ATOM   2075  O   LEU A 324     -31.618  -2.834 -17.736  1.00  0.00           O  
ATOM   2076  CB  LEU A 324     -34.651  -3.868 -18.378  1.00  0.00           C  
ATOM   2077  CG  LEU A 324     -35.383  -4.684 -17.313  1.00  0.00           C  
ATOM   2078  CD1 LEU A 324     -35.069  -4.172 -15.939  1.00  0.00           C  
ATOM   2079  CD2 LEU A 324     -36.871  -4.616 -17.543  1.00  0.00           C  
ATOM   2080  N   GLY A 325     -31.907  -4.947 -16.940  1.00  0.00           N  
ATOM   2081  CA  GLY A 325     -30.802  -4.881 -16.003  1.00  0.00           C  
ATOM   2082  C   GLY A 325     -29.498  -4.545 -16.705  1.00  0.00           C  
ATOM   2083  O   GLY A 325     -28.678  -3.800 -16.167  1.00  0.00           O  
ATOM   2084  N   TYR A 326     -29.301  -5.088 -17.904  1.00  0.00           N  
ATOM   2085  CA  TYR A 326     -28.136  -4.719 -18.711  1.00  0.00           C  
ATOM   2086  C   TYR A 326     -28.333  -3.403 -19.473  1.00  0.00           C  
ATOM   2087  O   TYR A 326     -27.364  -2.729 -19.829  1.00  0.00           O  
ATOM   2088  CB  TYR A 326     -27.767  -5.837 -19.691  1.00  0.00           C  
ATOM   2089  CG  TYR A 326     -26.989  -6.972 -19.066  1.00  0.00           C  
ATOM   2090  CD1 TYR A 326     -25.687  -6.784 -18.618  1.00  0.00           C  
ATOM   2091  CD2 TYR A 326     -27.550  -8.236 -18.938  1.00  0.00           C  
ATOM   2092  CE1 TYR A 326     -24.969  -7.821 -18.050  1.00  0.00           C  
ATOM   2093  CE2 TYR A 326     -26.839  -9.279 -18.375  1.00  0.00           C  
ATOM   2094  CZ  TYR A 326     -25.551  -9.066 -17.930  1.00  0.00           C  
ATOM   2095  OH  TYR A 326     -24.842 -10.104 -17.366  1.00  0.00           O  
ATOM   2096  N   THR A 327     -29.588  -3.040 -19.710  1.00  0.00           N  
ATOM   2097  CA  THR A 327     -29.928  -1.891 -20.540  1.00  0.00           C  
ATOM   2098  C   THR A 327     -29.632  -0.586 -19.812  1.00  0.00           C  
ATOM   2099  O   THR A 327     -29.345   0.443 -20.441  1.00  0.00           O  
ATOM   2100  CB  THR A 327     -31.407  -1.935 -20.965  1.00  0.00           C  
ATOM   2101  OG1 THR A 327     -31.715  -3.234 -21.486  1.00  0.00           O  
ATOM   2102  CG2 THR A 327     -31.699  -0.892 -22.032  1.00  0.00           C  
ATOM   2103  N   ASN A 328     -29.706  -0.634 -18.482  1.00  0.00           N  
ATOM   2104  CA  ASN A 328     -29.298   0.505 -17.657  1.00  0.00           C  
ATOM   2105  C   ASN A 328     -27.926   1.063 -18.070  1.00  0.00           C  
ATOM   2106  O   ASN A 328     -27.729   2.286 -18.163  1.00  0.00           O  
ATOM   2107  CB  ASN A 328     -29.279   0.099 -16.180  1.00  0.00           C  
ATOM   2108  CG  ASN A 328     -29.047   1.274 -15.248  1.00  0.00           C  
ATOM   2109  OD1 ASN A 328     -29.931   2.108 -15.053  1.00  0.00           O  
ATOM   2110  ND2 ASN A 328     -27.860   1.335 -14.658  1.00  0.00           N  
ATOM   2111  N   SER A 329     -27.000   0.146 -18.345  1.00  0.00           N  
ATOM   2112  CA  SER A 329     -25.626   0.480 -18.713  1.00  0.00           C  
ATOM   2113  C   SER A 329     -25.516   1.360 -19.957  1.00  0.00           C  
ATOM   2114  O   SER A 329     -24.602   2.178 -20.060  1.00  0.00           O  
ATOM   2115  CB  SER A 329     -24.802  -0.797 -18.910  1.00  0.00           C  
ATOM   2116  OG  SER A 329     -24.667  -1.518 -17.697  1.00  0.00           O  
ATOM   2117  N   CYS A 330     -26.432   1.187 -20.902  1.00  0.00           N  
ATOM   2118  CA  CYS A 330     -26.433   2.022 -22.099  1.00  0.00           C  
ATOM   2119  C   CYS A 330     -27.338   3.233 -21.903  1.00  0.00           C  
ATOM   2120  O   CYS A 330     -27.209   4.235 -22.606  1.00  0.00           O  
ATOM   2121  CB  CYS A 330     -26.858   1.226 -23.335  1.00  0.00           C  
ATOM   2122  SG  CYS A 330     -28.638   1.055 -23.551  1.00  0.00           S  
ATOM   2123  N   LEU A 331     -28.252   3.135 -20.942  1.00  0.00           N  
ATOM   2124  CA  LEU A 331     -29.115   4.265 -20.613  1.00  0.00           C  
ATOM   2125  C   LEU A 331     -28.337   5.409 -19.967  1.00  0.00           C  
ATOM   2126  O   LEU A 331     -28.629   6.580 -20.216  1.00  0.00           O  
ATOM   2127  CB  LEU A 331     -30.257   3.829 -19.694  1.00  0.00           C  
ATOM   2128  CG  LEU A 331     -31.624   3.634 -20.352  1.00  0.00           C  
ATOM   2129  CD1 LEU A 331     -31.525   2.678 -21.527  1.00  0.00           C  
ATOM   2130  CD2 LEU A 331     -32.639   3.137 -19.333  1.00  0.00           C  
ATOM   2131  N   ASN A 332     -27.350   5.067 -19.144  1.00  0.00           N  
ATOM   2132  CA  ASN A 332     -26.610   6.076 -18.372  1.00  0.00           C  
ATOM   2133  C   ASN A 332     -25.986   7.274 -19.118  1.00  0.00           C  
ATOM   2134  O   ASN A 332     -26.269   8.420 -18.766  1.00  0.00           O  
ATOM   2135  CB  ASN A 332     -25.582   5.419 -17.445  1.00  0.00           C  
ATOM   2136  CG  ASN A 332     -26.057   5.345 -16.012  1.00  0.00           C  
ATOM   2137  OD1 ASN A 332     -27.259   5.371 -15.741  1.00  0.00           O  
ATOM   2138  ND2 ASN A 332     -25.114   5.261 -15.081  1.00  0.00           N  
ATOM   2139  N   PRO A 333     -25.132   7.025 -20.131  1.00  0.00           N  
ATOM   2140  CA  PRO A 333     -24.454   8.159 -20.778  1.00  0.00           C  
ATOM   2141  C   PRO A 333     -25.427   9.116 -21.460  1.00  0.00           C  
ATOM   2142  O   PRO A 333     -25.193  10.324 -21.472  1.00  0.00           O  
ATOM   2143  CB  PRO A 333     -23.564   7.486 -21.830  1.00  0.00           C  
ATOM   2144  CG  PRO A 333     -23.421   6.078 -21.373  1.00  0.00           C  
ATOM   2145  CD  PRO A 333     -24.730   5.744 -20.736  1.00  0.00           C  
ATOM   2146  N   VAL A 334     -26.500   8.567 -22.019  1.00  0.00           N  
ATOM   2147  CA  VAL A 334     -27.567   9.366 -22.608  1.00  0.00           C  
ATOM   2148  C   VAL A 334     -28.129  10.342 -21.576  1.00  0.00           C  
ATOM   2149  O   VAL A 334     -28.414  11.499 -21.888  1.00  0.00           O  
ATOM   2150  CB  VAL A 334     -28.703   8.465 -23.137  1.00  0.00           C  
ATOM   2151  CG1 VAL A 334     -29.888   9.300 -23.595  1.00  0.00           C  
ATOM   2152  CG2 VAL A 334     -28.195   7.581 -24.267  1.00  0.00           C  
ATOM   2153  N   LEU A 335     -28.267   9.869 -20.340  1.00  0.00           N  
ATOM   2154  CA  LEU A 335     -28.766  10.699 -19.251  1.00  0.00           C  
ATOM   2155  C   LEU A 335     -27.797  11.825 -18.904  1.00  0.00           C  
ATOM   2156  O   LEU A 335     -28.220  12.947 -18.623  1.00  0.00           O  
ATOM   2157  CB  LEU A 335     -29.049   9.849 -18.012  1.00  0.00           C  
ATOM   2158  CG  LEU A 335     -30.147   8.798 -18.156  1.00  0.00           C  
ATOM   2159  CD1 LEU A 335     -30.321   8.020 -16.859  1.00  0.00           C  
ATOM   2160  CD2 LEU A 335     -31.458   9.445 -18.577  1.00  0.00           C  
ATOM   2161  N   TYR A 336     -26.500  11.521 -18.924  1.00  0.00           N  
ATOM   2162  CA  TYR A 336     -25.471  12.514 -18.633  1.00  0.00           C  
ATOM   2163  C   TYR A 336     -25.579  13.695 -19.589  1.00  0.00           C  
ATOM   2164  O   TYR A 336     -25.339  14.840 -19.209  1.00  0.00           O  
ATOM   2165  CB  TYR A 336     -24.071  11.904 -18.742  1.00  0.00           C  
ATOM   2166  CG  TYR A 336     -23.796  10.758 -17.792  1.00  0.00           C  
ATOM   2167  CD1 TYR A 336     -22.799   9.832 -18.069  1.00  0.00           C  
ATOM   2168  CD2 TYR A 336     -24.526  10.603 -16.619  1.00  0.00           C  
ATOM   2169  CE1 TYR A 336     -22.539   8.782 -17.210  1.00  0.00           C  
ATOM   2170  CE2 TYR A 336     -24.272   9.556 -15.751  1.00  0.00           C  
ATOM   2171  CZ  TYR A 336     -23.276   8.647 -16.052  1.00  0.00           C  
ATOM   2172  OH  TYR A 336     -23.015   7.601 -15.197  1.00  0.00           O  
ATOM   2173  N   ALA A 337     -25.946  13.404 -20.834  1.00  0.00           N  
ATOM   2174  CA  ALA A 337     -26.098  14.430 -21.854  1.00  0.00           C  
ATOM   2175  C   ALA A 337     -27.197  15.423 -21.489  1.00  0.00           C  
ATOM   2176  O   ALA A 337     -27.001  16.633 -21.562  1.00  0.00           O  
ATOM   2177  CB  ALA A 337     -26.390  13.793 -23.204  1.00  0.00           C  
ATOM   2178  N   PHE A 338     -28.351  14.903 -21.085  1.00  0.00           N  
ATOM   2179  CA  PHE A 338     -29.514  15.741 -20.810  1.00  0.00           C  
ATOM   2180  C   PHE A 338     -29.418  16.528 -19.505  1.00  0.00           C  
ATOM   2181  O   PHE A 338     -29.754  17.711 -19.459  1.00  0.00           O  
ATOM   2182  CB  PHE A 338     -30.790  14.896 -20.814  1.00  0.00           C  
ATOM   2183  CG  PHE A 338     -31.303  14.581 -22.190  1.00  0.00           C  
ATOM   2184  CD1 PHE A 338     -32.440  15.203 -22.677  1.00  0.00           C  
ATOM   2185  CD2 PHE A 338     -30.644  13.670 -23.000  1.00  0.00           C  
ATOM   2186  CE1 PHE A 338     -32.914  14.920 -23.942  1.00  0.00           C  
ATOM   2187  CE2 PHE A 338     -31.113  13.383 -24.267  1.00  0.00           C  
ATOM   2188  CZ  PHE A 338     -32.250  14.008 -24.739  1.00  0.00           C  
ATOM   2189  N   LEU A 339     -28.958  15.868 -18.447  1.00  0.00           N  
ATOM   2190  CA  LEU A 339     -29.010  16.444 -17.108  1.00  0.00           C  
ATOM   2191  C   LEU A 339     -27.750  17.219 -16.734  1.00  0.00           C  
ATOM   2192  O   LEU A 339     -27.642  17.734 -15.622  1.00  0.00           O  
ATOM   2193  CB  LEU A 339     -29.267  15.343 -16.079  1.00  0.00           C  
ATOM   2194  CG  LEU A 339     -30.372  14.353 -16.446  1.00  0.00           C  
ATOM   2195  CD1 LEU A 339     -30.376  13.184 -15.479  1.00  0.00           C  
ATOM   2196  CD2 LEU A 339     -31.731  15.040 -16.475  1.00  0.00           C  
ATOM   2197  N   ASP A 340     -26.797  17.299 -17.656  1.00  0.00           N  
ATOM   2198  CA  ASP A 340     -25.561  18.031 -17.401  1.00  0.00           C  
ATOM   2199  C   ASP A 340     -25.159  18.857 -18.619  1.00  0.00           C  
ATOM   2200  O   ASP A 340     -25.041  18.333 -19.726  1.00  0.00           O  
ATOM   2201  CB  ASP A 340     -24.436  17.068 -17.014  1.00  0.00           C  
ATOM   2202  CG  ASP A 340     -23.339  17.744 -16.217  1.00  0.00           C  
ATOM   2203  OD1 ASP A 340     -22.372  18.240 -16.833  1.00  0.00           O  
ATOM   2204  OD2 ASP A 340     -23.443  17.776 -14.972  1.00  0.00           O1-
ATOM   2205  N   GLU A 341     -24.950  20.153 -18.406  1.00  0.00           N  
ATOM   2206  CA  GLU A 341     -24.654  21.069 -19.504  1.00  0.00           C  
ATOM   2207  C   GLU A 341     -23.215  20.959 -20.003  1.00  0.00           C  
ATOM   2208  O   GLU A 341     -22.964  21.057 -21.202  1.00  0.00           O  
ATOM   2209  CB  GLU A 341     -24.982  22.512 -19.110  1.00  0.00           C  
ATOM   2210  CG  GLU A 341     -26.466  22.764 -18.880  1.00  0.00           C  
ATOM   2211  CD  GLU A 341     -27.303  22.485 -20.115  1.00  0.00           C  
ATOM   2212  OE1 GLU A 341     -26.870  22.863 -21.225  1.00  0.00           O  
ATOM   2213  OE2 GLU A 341     -28.391  21.885 -19.978  1.00  0.00           O1-
ATOM   2214  N   ASN A 342     -22.274  20.762 -19.084  1.00  0.00           N  
ATOM   2215  CA  ASN A 342     -20.884  20.546 -19.470  1.00  0.00           C  
ATOM   2216  C   ASN A 342     -20.730  19.251 -20.259  1.00  0.00           C  
ATOM   2217  O   ASN A 342     -19.909  19.161 -21.175  1.00  0.00           O  
ATOM   2218  CB  ASN A 342     -19.965  20.539 -18.245  1.00  0.00           C  
ATOM   2219  CG  ASN A 342     -19.542  21.932 -17.825  1.00  0.00           C  
ATOM   2220  OD1 ASN A 342     -19.556  22.867 -18.626  1.00  0.00           O  
ATOM   2221  ND2 ASN A 342     -19.151  22.079 -16.564  1.00  0.00           N  
ATOM   2222  N   PHE A 343     -21.535  18.253 -19.907  1.00  0.00           N  
ATOM   2223  CA  PHE A 343     -21.503  16.968 -20.594  1.00  0.00           C  
ATOM   2224  C   PHE A 343     -22.053  17.050 -22.014  1.00  0.00           C  
ATOM   2225  O   PHE A 343     -21.444  16.530 -22.946  1.00  0.00           O  
ATOM   2226  CB  PHE A 343     -22.248  15.897 -19.794  1.00  0.00           C  
ATOM   2227  CG  PHE A 343     -21.359  15.084 -18.899  1.00  0.00           C  
ATOM   2228  CD1 PHE A 343     -20.399  14.247 -19.438  1.00  0.00           C  
ATOM   2229  CD2 PHE A 343     -21.484  15.154 -17.522  1.00  0.00           C  
ATOM   2230  CE1 PHE A 343     -19.576  13.496 -18.622  1.00  0.00           C  
ATOM   2231  CE2 PHE A 343     -20.664  14.404 -16.700  1.00  0.00           C  
ATOM   2232  CZ  PHE A 343     -19.711  13.574 -17.252  1.00  0.00           C  
ATOM   2233  N   LYS A 344     -23.202  17.701 -22.180  1.00  0.00           N  
ATOM   2234  CA  LYS A 344     -23.768  17.875 -23.513  1.00  0.00           C  
ATOM   2235  C   LYS A 344     -22.894  18.819 -24.329  1.00  0.00           C  
ATOM   2236  O   LYS A 344     -22.885  18.771 -25.560  1.00  0.00           O  
ATOM   2237  CB  LYS A 344     -25.208  18.393 -23.451  1.00  0.00           C  
ATOM   2238  CG  LYS A 344     -25.345  19.822 -22.959  1.00  0.00           C  
ATOM   2239  CD  LYS A 344     -26.745  20.370 -23.201  1.00  0.00           C  
ATOM   2240  CE  LYS A 344     -27.779  19.689 -22.320  1.00  0.00           C  
ATOM   2241  NZ  LYS A 344     -29.081  20.414 -22.342  1.00  0.00           N1+
ATOM   2242  N   ARG A 345     -22.151  19.674 -23.633  1.00  0.00           N  
ATOM   2243  CA  ARG A 345     -21.207  20.574 -24.281  1.00  0.00           C  
ATOM   2244  C   ARG A 345     -20.033  19.785 -24.842  1.00  0.00           C  
ATOM   2245  O   ARG A 345     -19.594  20.026 -25.967  1.00  0.00           O  
ATOM   2246  CB  ARG A 345     -20.711  21.629 -23.296  1.00  0.00           C  
ATOM   2247  CG  ARG A 345     -19.818  22.692 -23.909  1.00  0.00           C  
ATOM   2248  CD  ARG A 345     -19.505  23.776 -22.893  1.00  0.00           C  
ATOM   2249  NE  ARG A 345     -20.722  24.374 -22.352  1.00  0.00           N  
ATOM   2250  CZ  ARG A 345     -20.742  25.292 -21.391  1.00  0.00           C  
ATOM   2251  NH1 ARG A 345     -19.605  25.722 -20.859  1.00  0.00           N1+
ATOM   2252  NH2 ARG A 345     -21.897  25.779 -20.960  1.00  0.00           N  
ATOM   2253  N   CYS A 346     -19.524  18.844 -24.052  1.00  0.00           N  
ATOM   2254  CA  CYS A 346     -18.450  17.965 -24.510  1.00  0.00           C  
ATOM   2255  C   CYS A 346     -18.931  17.090 -25.662  1.00  0.00           C  
ATOM   2256  O   CYS A 346     -18.202  16.859 -26.631  1.00  0.00           O  
ATOM   2257  CB  CYS A 346     -17.941  17.093 -23.360  1.00  0.00           C  
ATOM   2258  SG  CYS A 346     -17.078  18.003 -22.059  1.00  0.00           S  
ATOM   2259  N   PHE A 347     -20.166  16.610 -25.546  1.00  0.00           N  
ATOM   2260  CA  PHE A 347     -20.785  15.799 -26.586  1.00  0.00           C  
ATOM   2261  C   PHE A 347     -20.893  16.576 -27.894  1.00  0.00           C  
ATOM   2262  O   PHE A 347     -20.642  16.036 -28.973  1.00  0.00           O  
ATOM   2263  CB  PHE A 347     -22.166  15.322 -26.131  1.00  0.00           C  
ATOM   2264  CG  PHE A 347     -22.937  14.586 -27.190  1.00  0.00           C  
ATOM   2265  CD1 PHE A 347     -22.470  13.383 -27.693  1.00  0.00           C  
ATOM   2266  CD2 PHE A 347     -24.133  15.089 -27.673  1.00  0.00           C  
ATOM   2267  CE1 PHE A 347     -23.178  12.700 -28.668  1.00  0.00           C  
ATOM   2268  CE2 PHE A 347     -24.846  14.411 -28.645  1.00  0.00           C  
ATOM   2269  CZ  PHE A 347     -24.366  13.216 -29.142  1.00  0.00           C  
ATOM   2270  N   ARG A 348     -21.261  17.850 -27.788  1.00  0.00           N  
ATOM   2271  CA  ARG A 348     -21.349  18.723 -28.956  1.00  0.00           C  
ATOM   2272  C   ARG A 348     -19.966  19.000 -29.534  1.00  0.00           C  
ATOM   2273  O   ARG A 348     -19.796  19.087 -30.750  1.00  0.00           O  
ATOM   2274  CB  ARG A 348     -22.040  20.038 -28.590  1.00  0.00           C  
ATOM   2275  CG  ARG A 348     -21.737  21.242 -29.515  1.00  0.00           C  
ATOM   2276  CD  ARG A 348     -22.455  22.540 -29.108  1.00  0.00           C  
ATOM   2277  NE  ARG A 348     -22.055  23.596 -30.101  1.00  0.00           N  
ATOM   2278  CZ  ARG A 348     -22.500  24.859 -30.044  1.00  0.00           C  
ATOM   2279  NH1 ARG A 348     -22.081  25.712 -30.975  1.00  0.00           N1+
ATOM   2280  NH2 ARG A 348     -23.357  25.266 -29.112  1.00  0.00           N  
ATOM   2281  N   GLU A 349     -18.979  19.137 -28.652  1.00  0.00           N  
ATOM   2282  CA  GLU A 349     -17.602  19.372 -29.070  1.00  0.00           C  
ATOM   2283  C   GLU A 349     -17.054  18.167 -29.824  1.00  0.00           C  
ATOM   2284  O   GLU A 349     -16.200  18.307 -30.702  1.00  0.00           O  
ATOM   2285  CB  GLU A 349     -16.718  19.681 -27.861  1.00  0.00           C  
ATOM   2286  CG  GLU A 349     -16.848  21.118 -27.280  1.00  0.00           C  
ATOM   2287  CD  GLU A 349     -15.965  21.428 -26.069  1.00  0.00           C  
ATOM   2288  OE1 GLU A 349     -16.082  22.594 -25.610  1.00  0.00           O  
ATOM   2289  OE2 GLU A 349     -15.186  20.554 -25.619  1.00  0.00           O1-
ATOM   2290  N   PHE A 350     -17.554  16.987 -29.477  1.00  0.00           N  
ATOM   2291  CA  PHE A 350     -17.171  15.769 -30.177  1.00  0.00           C  
ATOM   2292  C   PHE A 350     -17.989  15.589 -31.461  1.00  0.00           C  
ATOM   2293  O   PHE A 350     -17.527  14.938 -32.407  1.00  0.00           O  
ATOM   2294  CB  PHE A 350     -17.330  14.549 -29.266  1.00  0.00           C  
ATOM   2295  CG  PHE A 350     -16.783  13.275 -29.855  1.00  0.00           C  
ATOM   2296  CD1 PHE A 350     -15.426  12.997 -29.802  1.00  0.00           C  
ATOM   2297  CD2 PHE A 350     -17.628  12.350 -30.445  1.00  0.00           C  
ATOM   2298  CE1 PHE A 350     -14.921  11.829 -30.338  1.00  0.00           C  
ATOM   2299  CE2 PHE A 350     -17.127  11.175 -30.984  1.00  0.00           C  
ATOM   2300  CZ  PHE A 350     -15.771  10.917 -30.930  1.00  0.00           C  
ATOM   2301  N   CYS A 351     -19.178  16.182 -31.491  1.00  0.00           N  
ATOM   2302  CA  CYS A 351     -20.053  16.052 -32.632  1.00  0.00           C  
ATOM   2303  C   CYS A 351     -19.881  17.155 -33.672  1.00  0.00           C  
ATOM   2304  O   CYS A 351     -19.559  16.904 -34.835  1.00  0.00           O  
ATOM   2305  CB  CYS A 351     -21.534  15.976 -32.188  1.00  0.00           C  
ATOM   2306  SG  CYS A 351     -22.720  16.012 -33.547  1.00  0.00           S  
ATOM   2307  N   ILE A 352     -20.124  18.410 -33.253  1.00  0.00           N  
ATOM   2308  CA  ILE A 352     -19.967  19.551 -34.141  1.00  0.00           C  
ATOM   2309  C   ILE A 352     -18.516  20.012 -34.206  1.00  0.00           C  
ATOM   2310  CB  ILE A 352     -20.857  20.734 -33.702  1.00  0.00           C  
ATOM   2311  CG1 ILE A 352     -22.338  20.338 -33.746  1.00  0.00           C  
ATOM   2312  CG2 ILE A 352     -20.603  21.952 -34.579  1.00  0.00           C  
ATOM   2313  OT2 ILE A 352     -18.242  20.997 -34.942  1.00  0.00           O  
ATOM   2314  OT1 ILE A 352     -17.666  19.387 -33.519  1.00  0.00           O  
ATOM   2315  CD1 ILE A 352     -23.270  21.494 -33.428  1.00  0.00           C  
TER   
ATOM   4719  C1  MOL     1     -27.202  -7.128 -15.138  1.00  0.00      HETA C  
ATOM   4720  C2  MOL     1     -28.274  -8.203 -14.855  1.00  0.00      HETA C  
ATOM   4721  C3  MOL     1     -26.794  -8.478 -14.505  1.00  0.00      HETA C  
ATOM   4722  C4  MOL     1     -26.384  -8.392 -13.007  1.00  0.00      HETA C  
ATOM   4723  N1  MOL     1     -26.285  -9.730 -12.352  1.00  0.00      HETA N  
ATOM   4724  C5  MOL     1     -25.566  -9.777 -11.047  1.00  0.00      HETA C  
ATOM   4725  C6  MOL     1     -25.246 -11.235 -10.617  1.00  0.00      HETA C  
ATOM   4726  C7  MOL     1     -26.507 -12.131 -10.734  1.00  0.00      HETA C  
ATOM   4727  C8  MOL     1     -27.187 -11.980 -12.117  1.00  0.00      HETA C  
ATOM   4728  O1  MOL     1     -26.190 -12.130 -13.145  1.00  0.00      HETA O  
ATOM   4729  C9  MOL     1     -28.399 -12.946 -12.332  1.00  0.00      HETA C  
ATOM   4730  C10 MOL     1     -28.488 -14.103 -11.294  1.00  0.00      HETA C  
ATOM   4731  C11 MOL     1     -27.079 -14.642 -10.945  1.00  0.00      HETA C  
ATOM   4732  N2  MOL     1     -27.210 -15.821 -10.086  1.00  0.00      HETA N  
ATOM   4733  C12 MOL     1     -26.879 -17.080 -10.459  1.00  0.00      HETA C  
ATOM   4734  C13 MOL     1     -26.200 -17.423 -11.769  1.00  0.00      HETA C  
ATOM   4735  N3  MOL     1     -26.706 -18.393 -12.567  1.00  0.00      HETA N  
ATOM   4736  C14 MOL     1     -26.149 -18.739 -13.751  1.00  0.00      HETA C  
ATOM   4737  C15 MOL     1     -24.993 -18.104 -14.220  1.00  0.00      HETA C  
ATOM   4738  C16 MOL     1     -24.448 -17.111 -13.408  1.00  0.00      HETA C  
ATOM   4739  C17 MOL     1     -23.327 -16.299 -13.565  1.00  0.00      HETA C  
ATOM   4740  C18 MOL     1     -23.264 -15.493 -12.426  1.00  0.00      HETA C  
ATOM   4741  N4  MOL     1     -24.300 -15.810 -11.621  1.00  0.00      HETA N  
ATOM   4742  C19 MOL     1     -25.037 -16.779 -12.195  1.00  0.00      HETA C  
ATOM   4743  O2  MOL     1     -27.140 -18.010  -9.713  1.00  0.00      HETA O  
ATOM   4744  C20 MOL     1     -26.240 -13.576 -10.188  1.00  0.00      HETA C  
ATOM   4745  O3  MOL     1     -26.579 -13.590  -8.767  1.00  0.00      HETA O  
ATOM   4746  C21 MOL     1     -27.448 -12.516  -8.633  1.00  0.00      HETA C  
ATOM   4747  C22 MOL     1     -27.530 -11.687  -9.731  1.00  0.00      HETA C  
ATOM   4748  C23 MOL     1     -28.453 -10.658  -9.848  1.00  0.00      HETA C  
ATOM   4749  C24 MOL     1     -29.213 -10.366  -8.709  1.00  0.00      HETA C  
ATOM   4750  C25 MOL     1     -29.087 -11.149  -7.550  1.00  0.00      HETA C  
ATOM   4751  C26 MOL     1     -28.219 -12.248  -7.499  1.00  0.00      HETA C  
ATOM   4752  O4  MOL     1     -28.138 -13.040  -6.353  1.00  0.00      HETA O  
ATOM   4753  C27 MOL     1     -28.590  -9.950 -11.201  1.00  0.00      HETA C  
ATOM   4754  C28 MOL     1     -27.577 -10.477 -12.281  1.00  0.00      HETA C  
ENDMDL
CONECT    1    2
CONECT    2    1    3    5
CONECT    3    2    4    4    9
CONECT    4    3    3
CONECT    5    2    6
CONECT    6    5    7
CONECT    7    6    8
CONECT    8    7
CONECT    9    3   10
CONECT   10    9   11   13
CONECT   11   10   12   12   16
CONECT   12   11   11
CONECT   13   10   14   15
CONECT   14   13
CONECT   15   13
CONECT   16   11   17
CONECT   17   16   18   20
CONECT   18   17   19   19   23
CONECT   19   18   18
CONECT   20   17   21   22
CONECT   21   20
CONECT   22   20
CONECT   23   18   24
CONECT   24   23   25   27
CONECT   25   24   26   26   28
CONECT   26   25   25
CONECT   27   24
CONECT   28   25   29
CONECT   29   28   30   32
CONECT   30   29   31   31   36
CONECT   31   30   30
CONECT   32   29   33   34
CONECT   33   32   35
CONECT   34   32
CONECT   35   33
CONECT   36   30   37
CONECT   37   36   38   40
CONECT   38   37   39   39   43
CONECT   39   38   38
CONECT   40   37   41   42
CONECT   41   40
CONECT   42   40
CONECT   43   38   44
CONECT   44   43   45   47
CONECT   45   44   46   46   51
CONECT   46   45   45
CONECT   47   44   48   49
CONECT   48   47   50
CONECT   49   47
CONECT   50   48
CONECT   51   45   52
CONECT   52   51   53   55
CONECT   53   52   54   54   59
CONECT   54   53   53
CONECT   55   52   56
CONECT   56   55   57
CONECT   57   56   58
CONECT   58   57
CONECT   59   53   60
CONECT   60   59   61   63
CONECT   61   60   62   62   64
CONECT   62   61   61
CONECT   63   60
CONECT   64   61   65
CONECT   65   64   66   68
CONECT   66   65   67   67   72
CONECT   67   66   66
CONECT   68   65   69
CONECT   69   68   70   71
CONECT   70   69
CONECT   71   69
CONECT   72   66   73
CONECT   73   72   74   76
CONECT   74   73   75   75   84
CONECT   75   74   74
CONECT   76   73   77
CONECT   77   76   78   78   79
CONECT   78   77   77   80
CONECT   79   77   81   81
CONECT   80   78   82   82
CONECT   81   79   79   82
CONECT   82   80   80   81   83
CONECT   83   82
CONECT   84   74   85
CONECT   85   84   86   88
CONECT   86   85   87   87   90
CONECT   87   86   86
CONECT   88   85   89
CONECT   89   88
CONECT   90   86   91
CONECT   91   90   92   94
CONECT   92   91   93   93   98
CONECT   93   92   92
CONECT   94   91   95   96
CONECT   95   94   97
CONECT   96   94
CONECT   97   95
CONECT   98   92   99
CONECT   99   98  100  102
CONECT  100   99  101  101  105
CONECT  101  100  100
CONECT  102   99  103  104
CONECT  103  102
CONECT  104  102
CONECT  105  100  106
CONECT  106  105  107  109
CONECT  107  106  108  108  111
CONECT  108  107  107
CONECT  109  106  110
CONECT  110  109
CONECT  111  107  112
CONECT  112  111  113  115
CONECT  113  112  114  114  118
CONECT  114  113  113
CONECT  115  112  116  117
CONECT  116  115
CONECT  117  115
CONECT  118  113  119
CONECT  119  118  120  122
CONECT  120  119  121  121  125
CONECT  121  120  120
CONECT  122  119  123  124
CONECT  123  122
CONECT  124  122
CONECT  125  120  126
CONECT  126  125  127
CONECT  127  126  128  128  129
CONECT  128  127  127
CONECT  129  127  130
CONECT  130  129  131  133
CONECT  131  130  132  132  137
CONECT  132  131  131
CONECT  133  130  134
CONECT  134  133  135  136
CONECT  135  134
CONECT  136  134
CONECT  137  131  138
CONECT  138  137  139  141
CONECT  139  138  140  140  148
CONECT  140  139  139
CONECT  141  138  142
CONECT  142  141  143  143  144
CONECT  143  142  142  145
CONECT  144  142  146  146
CONECT  145  143  147  147
CONECT  146  144  144  147
CONECT  147  145  145  146
CONECT  148  139  149
CONECT  149  148  150
CONECT  150  149  151  151  152
CONECT  151  150  150
CONECT  152  150  153
CONECT  153  152  154  156
CONECT  154  153  155  155  160
CONECT  155  154  154
CONECT  156  153  157
CONECT  157  156  158  158  159
CONECT  158  157  157
CONECT  159  157
CONECT  160  154  161
CONECT  161  160  162  164
CONECT  162  161  163  163  171
CONECT  163  162  162
CONECT  164  161  165
CONECT  165  164  166  166  167
CONECT  166  165  165  168
CONECT  167  165  169  169
CONECT  168  166  170  170
CONECT  169  167  167  170
CONECT  170  168  168  169
CONECT  171  162  172
CONECT  172  171  173  175
CONECT  173  172  174  174  179
CONECT  174  173  173
CONECT  175  172  176
CONECT  176  175  177  178
CONECT  177  176
CONECT  178  176
CONECT  179  173  180
CONECT  180  179  181  183
CONECT  181  180  182  182  186
CONECT  182  181  181
CONECT  183  180  184  185
CONECT  184  183
CONECT  185  183
CONECT  186  181  187
CONECT  187  186  188  190
CONECT  188  187  189  189  194
CONECT  189  188  188
CONECT  190  187  191
CONECT  191  190  192
CONECT  192  191  193
CONECT  193  192
CONECT  194  188  195
CONECT  195  194  196  198
CONECT  196  195  197  197  206
CONECT  197  196  196
CONECT  198  195  199
CONECT  199  198  200  200  201
CONECT  200  199  199  202
CONECT  201  199  203  203
CONECT  202  200  204  204
CONECT  203  201  201  204
CONECT  204  202  202  203  205
CONECT  205  204
CONECT  206  196  207
CONECT  207  206  208  210
CONECT  208  207  209  209  213
CONECT  209  208  208
CONECT  210  207  211  212
CONECT  211  210
CONECT  212  210
CONECT  213  208  214
CONECT  214  213  215  217
CONECT  215  214  216  216  221
CONECT  216  215  215
CONECT  217  214  218  219
CONECT  218  217  220
CONECT  219  217
CONECT  220  218
CONECT  221  215  222
CONECT  222  221  223  225
CONECT  223  222  224  224  228
CONECT  224  223  223
CONECT  225  222  226  227
CONECT  226  225
CONECT  227  225
CONECT  228  223  229
CONECT  229  228  230  232
CONECT  230  229  231  231  239
CONECT  231  230  230
CONECT  232  229  233
CONECT  233  232  234
CONECT  234  233  235
CONECT  235  234  236
CONECT  236  235  237  237  238
CONECT  237  236  236
CONECT  238  236
CONECT  239  230  240
CONECT  240  239  241  243
CONECT  241  240  242  242  251
CONECT  242  241  241
CONECT  243  240  244
CONECT  244  243  245  245  246
CONECT  245  244  244  247
CONECT  246  244  248  248
CONECT  247  245  249  249
CONECT  248  246  246  249
CONECT  249  247  247  248  250
CONECT  250  249
CONECT  251  241  252
CONECT  252  251  253  255
CONECT  253  252  254  254  258
CONECT  254  253  253
CONECT  255  252  256  257
CONECT  256  255
CONECT  257  255
CONECT  258  253  259
CONECT  259  258  260  262
CONECT  260  259  261  261  267
CONECT  261  260  260
CONECT  262  259  263
CONECT  263  262  264
CONECT  264  263  265
CONECT  265  264  266
CONECT  266  265
CONECT  267  260  268
CONECT  268  267  269  271
CONECT  269  268  270  270  275
CONECT  270  269  269
CONECT  271  268  272
CONECT  272  271  273
CONECT  273  272  274
CONECT  274  273
CONECT  275  269  276
CONECT  276  275  277  279
CONECT  277  276  278  278  284
CONECT  278  277  277
CONECT  279  276  280
CONECT  280  279  281
CONECT  281  280  282
CONECT  282  281  283
CONECT  283  282
CONECT  284  277  285
CONECT  285  284  286  288
CONECT  286  285  287  287  291
CONECT  287  286  286
CONECT  288  285  289  290
CONECT  289  288
CONECT  290  288
CONECT  291  286  292
CONECT  292  291  293  295
CONECT  293  292  294  294  296
CONECT  294  293  293
CONECT  295  292
CONECT  296  293  297
CONECT  297  296  298  300
CONECT  298  297  299  299  303
CONECT  299  298  298
CONECT  300  297  301  302
CONECT  301  300
CONECT  302  300
CONECT  303  298  304
CONECT  304  303  305  307
CONECT  305  304  306  306  311
CONECT  306  305  305
CONECT  307  304  308
CONECT  308  307  309  309  310
CONECT  309  308  308
CONECT  310  308
CONECT  311  305  312
CONECT  312  311  313  315
CONECT  313  312  314  314  319
CONECT  314  313  313
CONECT  315  312  316  317
CONECT  316  315  318
CONECT  317  315
CONECT  318  316
CONECT  319  313  320
CONECT  320  319  321  323
CONECT  321  320  322  322  331
CONECT  322  321  321
CONECT  323  320  324
CONECT  324  323  325  325  326
CONECT  325  324  324  327
CONECT  326  324  328  328
CONECT  327  325  329  329
CONECT  328  326  326  329
CONECT  329  327  327  328  330
CONECT  330  329
CONECT  331  321  332
CONECT  332  331  333  335
CONECT  333  332  334  334  339
CONECT  334  333  333
CONECT  335  332  336  337
CONECT  336  335  338
CONECT  337  335
CONECT  338  336
CONECT  339  333  340
CONECT  340  339  341  343
CONECT  341  340  342  342  350
CONECT  342  341  341
CONECT  343  340  344
CONECT  344  343  345  345  346
CONECT  345  344  344  347
CONECT  346  344  348  348
CONECT  347  345  349  349
CONECT  348  346  346  349
CONECT  349  347  347  348
CONECT  350  341  351
CONECT  351  350  352  354
CONECT  352  351  353  353  358
CONECT  353  352  352
CONECT  354  351  355
CONECT  355  354  356  356  357
CONECT  356  355  355
CONECT  357  355
CONECT  358  352  359
CONECT  359  358  360  362
CONECT  360  359  361  361  366
CONECT  361  360  360
CONECT  362  359  363
CONECT  363  362  364  365
CONECT  364  363
CONECT  365  363
CONECT  366  360  367
CONECT  367  366  368  370
CONECT  368  367  369  369  371
CONECT  369  368  368
CONECT  370  367
CONECT  371  368  372
CONECT  372  371  373  375
CONECT  373  372  374  374  379
CONECT  374  373  373
CONECT  375  372  376
CONECT  376  375  377  378
CONECT  377  376
CONECT  378  376
CONECT  379  373  380
CONECT  380  379  381  383
CONECT  381  380  382  382  384
CONECT  382  381  381
CONECT  383  380
CONECT  384  381  385
CONECT  385  384  386  388
CONECT  386  385  387  387  392
CONECT  387  386  386
CONECT  388  385  389
CONECT  389  388  390  390  391
CONECT  390  389  389
CONECT  391  389
CONECT  392  386  393
CONECT  393  392  394  396
CONECT  394  393  395  395  397
CONECT  395  394  394
CONECT  396  393
CONECT  397  394  398
CONECT  398  397  399  401
CONECT  399  398  400  400  405
CONECT  400  399  399
CONECT  401  398  402
CONECT  402  401  403  404
CONECT  403  402
CONECT  404  402
CONECT  405  399  406
CONECT  406  405  407  409
CONECT  407  406  408  408  410
CONECT  408  407  407
CONECT  409  406
CONECT  410  407  411
CONECT  411  410  412  414
CONECT  412  411  413  413  417
CONECT  413  412  412
CONECT  414  411  415  416
CONECT  415  414
CONECT  416  414
CONECT  417  412  418
CONECT  418  417  419  421
CONECT  419  418  420  420  423
CONECT  420  419  419
CONECT  421  418  422
CONECT  422  421
CONECT  423  419  424
CONECT  424  423  425  427
CONECT  425  424  426  426  430
CONECT  426  425  425
CONECT  427  424  428  429
CONECT  428  427
CONECT  429  427
CONECT  430  425  431
CONECT  431  430  432  434
CONECT  432  431  433  433  438
CONECT  433  432  432
CONECT  434  431  435
CONECT  435  434  436  437
CONECT  436  435
CONECT  437  435
CONECT  438  432  439  444
CONECT  439  438  440  442
CONECT  440  439  441  441  445
CONECT  441  440  440
CONECT  442  439  443
CONECT  443  442  444
CONECT  444  438  443
CONECT  445  440  446
CONECT  446  445  447  449
CONECT  447  446  448  448  456
CONECT  448  447  447
CONECT  449  446  450
CONECT  450  449  451  451  452
CONECT  451  450  450  453
CONECT  452  450  454  454
CONECT  453  451  455  455
CONECT  454  452  452  455
CONECT  455  453  453  454
CONECT  456  447  457
CONECT  457  456  458  460
CONECT  458  457  459  459  465
CONECT  459  458  458
CONECT  460  457  461
CONECT  461  460  462
CONECT  462  461  463  463  464
CONECT  463  462  462
CONECT  464  462
CONECT  465  458  466
CONECT  466  465  467  469
CONECT  467  466  468  468  471
CONECT  468  467  467
CONECT  469  466  470
CONECT  470  469
CONECT  471  467  472
CONECT  472  471  473  475
CONECT  473  472  474  474  478
CONECT  474  473  473
CONECT  475  472  476  477
CONECT  476  475
CONECT  477  475
CONECT  478  473  479
CONECT  479  478  480  482
CONECT  480  479  481  481  486
CONECT  481  480  480
CONECT  482  479  483
CONECT  483  482  484  484  485
CONECT  484  483  483
CONECT  485  483
CONECT  486  480  487
CONECT  487  486  488  490
CONECT  488  487  489  489  498
CONECT  489  488  488
CONECT  490  487  491
CONECT  491  490  492  492  493
CONECT  492  491  491  494
CONECT  493  491  495  495
CONECT  494  492  496  496
CONECT  495  493  493  496
CONECT  496  494  494  495  497
CONECT  497  496
CONECT  498  488  499
CONECT  499  498  500  502
CONECT  500  499  501  501  506
CONECT  501  500  500
CONECT  502  499  503
CONECT  503  502  504  505
CONECT  504  503
CONECT  505  503
CONECT  506  500  507
CONECT  507  506  508  510
CONECT  508  507  509  509  514
CONECT  509  508  508
CONECT  510  507  511
CONECT  511  510  512
CONECT  512  511  513
CONECT  513  512
CONECT  514  508  515
CONECT  515  514  516
CONECT  516  515  517  517  518
CONECT  517  516  516
CONECT  518  516  519
CONECT  519  518  520  522
CONECT  520  519  521  521  525
CONECT  521  520  520
CONECT  522  519  523  524
CONECT  523  522
CONECT  524  522
CONECT  525  520  526
CONECT  526  525  527  529
CONECT  527  526  528  528  539
CONECT  528  527  527
CONECT  529  526  530
CONECT  530  529  531  531  532
CONECT  531  530  530  533
CONECT  532  530  534  534  535
CONECT  533  531  534
CONECT  534  532  532  533  536
CONECT  535  532  537  537
CONECT  536  534  538  538
CONECT  537  535  535  538
CONECT  538  536  536  537
CONECT  539  527  540  545
CONECT  540  539  541  543
CONECT  541  540  542  542  546
CONECT  542  541  541
CONECT  543  540  544
CONECT  544  543  545
CONECT  545  539  544
CONECT  546  541  547
CONECT  547  546  548  550
CONECT  548  547  549  549  557
CONECT  549  548  548
CONECT  550  547  551
CONECT  551  550  552  552  553
CONECT  552  551  551  554
CONECT  553  551  555  555
CONECT  554  552  556  556
CONECT  555  553  553  556
CONECT  556  554  554  555
CONECT  557  548  558
CONECT  558  557  559
CONECT  559  558  560  560  561
CONECT  560  559  559
CONECT  561  559  562
CONECT  562  561  563  565
CONECT  563  562  564  564  569
CONECT  564  563  563
CONECT  565  562  566
CONECT  566  565  567  567  568
CONECT  567  566  566
CONECT  568  566
CONECT  569  563  570
CONECT  570  569  571  573
CONECT  571  570  572  572  577
CONECT  572  571  571
CONECT  573  570  574  575
CONECT  574  573  576
CONECT  575  573
CONECT  576  574
CONECT  577  571  578
CONECT  578  577  579  581
CONECT  579  578  580  580  585
CONECT  580  579  579
CONECT  581  578  582
CONECT  582  581  583  584
CONECT  583  582
CONECT  584  582
CONECT  585  579  586
CONECT  586  585  587  589
CONECT  587  586  588  588  591
CONECT  588  587  587
CONECT  589  586  590
CONECT  590  589 1200
CONECT  591  587  592
CONECT  592  591  593  595
CONECT  593  592  594  594  600
CONECT  594  593  593
CONECT  595  592  596
CONECT  596  595  597
CONECT  597  596  598
CONECT  598  597  599
CONECT  599  598
CONECT  600  593  601
CONECT  601  600  602  604
CONECT  602  601  603  603  608
CONECT  603  602  602
CONECT  604  601  605  606
CONECT  605  604  607
CONECT  606  604
CONECT  607  605
CONECT  608  602  609
CONECT  609  608  610  612
CONECT  610  609  611  611  615
CONECT  611  610  610
CONECT  612  609  613  614
CONECT  613  612
CONECT  614  612
CONECT  615  610  616
CONECT  616  615  617  619
CONECT  617  616  618  618  623
CONECT  618  617  617
CONECT  619  616  620  621
CONECT  620  619  622
CONECT  621  619
CONECT  622  620
CONECT  623  617  624
CONECT  624  623  625  627
CONECT  625  624  626  626  629
CONECT  626  625  625
CONECT  627  624  628
CONECT  628  627
CONECT  629  625  630
CONECT  630  629  631  633
CONECT  631  630  632  632  637
CONECT  632  631  631
CONECT  633  630  634  635
CONECT  634  633  636
CONECT  635  633
CONECT  636  634
CONECT  637  631  638
CONECT  638  637  639  641
CONECT  639  638  640  640  645
CONECT  640  639  639
CONECT  641  638  642
CONECT  642  641  643  643  644
CONECT  643  642  642
CONECT  644  642
CONECT  645  639  646
CONECT  646  645  647  649
CONECT  647  646  648  648  657
CONECT  648  647  647
CONECT  649  646  650
CONECT  650  649  651  651  652
CONECT  651  650  650  653
CONECT  652  650  654  654
CONECT  653  651  655  655
CONECT  654  652  652  655
CONECT  655  653  653  654  656
CONECT  656  655
CONECT  657  647  658
CONECT  658  657  659  661
CONECT  659  658  660  660  669
CONECT  660  659  659
CONECT  661  658  662
CONECT  662  661  663  663  664
CONECT  663  662  662  665
CONECT  664  662  666  666
CONECT  665  663  667  667
CONECT  666  664  664  667
CONECT  667  665  665  666  668
CONECT  668  667
CONECT  669  659  670
CONECT  670  669  671  673
CONECT  671  670  672  672  677
CONECT  672  671  671
CONECT  673  670  674
CONECT  674  673  675  675  676
CONECT  675  674  674
CONECT  676  674
CONECT  677  671  678
CONECT  678  677  679  681
CONECT  679  678  680  680  685
CONECT  680  679  679
CONECT  681  678  682
CONECT  682  681  683
CONECT  683  682  684
CONECT  684  683
CONECT  685  679  686
CONECT  686  685  687  689
CONECT  687  686  688  688  696
CONECT  688  687  687
CONECT  689  686  690
CONECT  690  689  691  691  692
CONECT  691  690  690  693
CONECT  692  690  694  694
CONECT  693  691  695  695
CONECT  694  692  692  695
CONECT  695  693  693  694
CONECT  696  687  697
CONECT  697  696  698  700
CONECT  698  697  699  699  703
CONECT  699  698  698
CONECT  700  697  701  702
CONECT  701  700
CONECT  702  700
CONECT  703  698  704
CONECT  704  703  705  707
CONECT  705  704  706  706  709
CONECT  706  705  705
CONECT  707  704  708
CONECT  708  707
CONECT  709  705  710
CONECT  710  709  711  713
CONECT  711  710  712  712  717
CONECT  712  711  711
CONECT  713  710  714  715
CONECT  714  713  716
CONECT  715  713
CONECT  716  714
CONECT  717  711  718
CONECT  718  717  719  721
CONECT  719  718  720  720  728
CONECT  720  719  719
CONECT  721  718  722
CONECT  722  721  723  723  724
CONECT  723  722  722  725
CONECT  724  722  726  726
CONECT  725  723  727  727
CONECT  726  724  724  727
CONECT  727  725  725  726
CONECT  728  719  729
CONECT  729  728  730  732
CONECT  730  729  731  731  735
CONECT  731  730  730
CONECT  732  729  733  734
CONECT  733  732
CONECT  734  732
CONECT  735  730  736
CONECT  736  735  737  739
CONECT  737  736  738  738  743
CONECT  738  737  737
CONECT  739  736  740
CONECT  740  739  741  742
CONECT  741  740
CONECT  742  740
CONECT  743  737  744
CONECT  744  743  745  747
CONECT  745  744  746  746  749
CONECT  746  745  745
CONECT  747  744  748
CONECT  748  747
CONECT  749  745  750
CONECT  750  749  751  753
CONECT  751  750  752  752  756
CONECT  752  751  751
CONECT  753  750  754  755
CONECT  754  753
CONECT  755  753
CONECT  756  751  757
CONECT  757  756  758  760
CONECT  758  757  759  759  764
CONECT  759  758  758
CONECT  760  757  761
CONECT  761  760  762
CONECT  762  761  763
CONECT  763  762
CONECT  764  758  765
CONECT  765  764  766  768
CONECT  766  765  767  767  770
CONECT  767  766  766
CONECT  768  765  769
CONECT  769  768
CONECT  770  766  771
CONECT  771  770  772  774
CONECT  772  771  773  773  777
CONECT  773  772  772
CONECT  774  771  775  776
CONECT  775  774
CONECT  776  774
CONECT  777  772  778
CONECT  778  777  779  781
CONECT  779  778  780  780  785
CONECT  780  779  779
CONECT  781  778  782
CONECT  782  781  783  783  784
CONECT  783  782  782
CONECT  784  782
CONECT  785  779  786
CONECT  786  785  787  789
CONECT  787  786  788  788  796
CONECT  788  787  787
CONECT  789  786  790
CONECT  790  789  791
CONECT  791  790  792
CONECT  792  791  793
CONECT  793  792  794  794  795
CONECT  794  793  793
CONECT  795  793
CONECT  796  787  797
CONECT  797  796  798  800
CONECT  798  797  799  799  808
CONECT  799  798  798
CONECT  800  797  801
CONECT  801  800  802  802  803
CONECT  802  801  801  804
CONECT  803  801  805  805
CONECT  804  802  806  806
CONECT  805  803  803  806
CONECT  806  804  804  805  807
CONECT  807  806
CONECT  808  798  809
CONECT  809  808  810  812
CONECT  810  809  811  811  816
CONECT  811  810  810
CONECT  812  809  813  814
CONECT  813  812  815
CONECT  814  812
CONECT  815  813
CONECT  816  810  817
CONECT  817  816  818  820
CONECT  818  817  819  819  821
CONECT  819  818  818
CONECT  820  817
CONECT  821  818  822
CONECT  822  821  823  825
CONECT  823  822  824  824  828
CONECT  824  823  823
CONECT  825  822  826  827
CONECT  826  825
CONECT  827  825
CONECT  828  823  829
CONECT  829  828  830  832
CONECT  830  829  831  831  834
CONECT  831  830  830
CONECT  832  829  833
CONECT  833  832
CONECT  834  830  835
CONECT  835  834  836  838
CONECT  836  835  837  837  844
CONECT  837  836  836
CONECT  838  835  839
CONECT  839  838  840  840  843
CONECT  840  839  839  841
CONECT  841  840  842
CONECT  842  841  843  843
CONECT  843  839  842  842
CONECT  844  836  845  850
CONECT  845  844  846  848
CONECT  846  845  847  847  851
CONECT  847  846  846
CONECT  848  845  849
CONECT  849  848  850
CONECT  850  844  849
CONECT  851  846  852
CONECT  852  851  853  855
CONECT  853  852  854  854  858
CONECT  854  853  853
CONECT  855  852  856  857
CONECT  856  855
CONECT  857  855
CONECT  858  853  859
CONECT  859  858  860  862
CONECT  860  859  861  861  867
CONECT  861  860  860
CONECT  862  859  863
CONECT  863  862  864
CONECT  864  863  865
CONECT  865  864  866
CONECT  866  865
CONECT  867  860  868
CONECT  868  867  869  871
CONECT  869  868  870  870  872
CONECT  870  869  869
CONECT  871  868
CONECT  872  869  873
CONECT  873  872  874  876
CONECT  874  873  875  875  880
CONECT  875  874  874
CONECT  876  873  877
CONECT  877  876  878  879
CONECT  878  877
CONECT  879  877
CONECT  880  874  881
CONECT  881  880  882  884
CONECT  882  881  883  883  888
CONECT  883  882  882
CONECT  884  881  885
CONECT  885  884  886  886  887
CONECT  886  885  885
CONECT  887  885
CONECT  888  882  889
CONECT  889  888  890  892
CONECT  890  889  891  891  899
CONECT  891  890  890
CONECT  892  889  893
CONECT  893  892  894  894  895
CONECT  894  893  893  896
CONECT  895  893  897  897
CONECT  896  894  898  898
CONECT  897  895  895  898
CONECT  898  896  896  897
CONECT  899  890  900
CONECT  900  899  901  903
CONECT  901  900  902  902  910
CONECT  902  901  901
CONECT  903  900  904
CONECT  904  903  905
CONECT  905  904  906
CONECT  906  905  907
CONECT  907  906  908  908  909
CONECT  908  907  907
CONECT  909  907
CONECT  910  901  911
CONECT  911  910  912  914
CONECT  912  911  913  913  917
CONECT  913  912  912
CONECT  914  911  915  916
CONECT  915  914
CONECT  916  914
CONECT  917  912  918  923
CONECT  918  917  919  921
CONECT  919  918  920  920  924
CONECT  920  919  919
CONECT  921  918  922
CONECT  922  921  923
CONECT  923  917  922
CONECT  924  919  925
CONECT  925  924  926  928
CONECT  926  925  927  927  935
CONECT  927  926  926
CONECT  928  925  929
CONECT  929  928  930
CONECT  930  929  931
CONECT  931  930  932
CONECT  932  931  933  933  934
CONECT  933  932  932
CONECT  934  932
CONECT  935  926  936
CONECT  936  935  937  939
CONECT  937  936  938  938  943
CONECT  938  937  937
CONECT  939  936  940
CONECT  940  939  941  941  942
CONECT  941  940  940
CONECT  942  940
CONECT  943  937  944
CONECT  944  943  945  947
CONECT  945  944  946  946  948
CONECT  946  945  945
CONECT  947  944
CONECT  948  945  949
CONECT  949  948  950  952
CONECT  950  949  951  951  957
CONECT  951  950  950
CONECT  952  949  953
CONECT  953  952  954
CONECT  954  953  955
CONECT  955  954  956
CONECT  956  955
CONECT  957  950  958
CONECT  958  957  959  961
CONECT  959  958  960  960  965
CONECT  960  959  959
CONECT  961  958  962  963
CONECT  962  961  964
CONECT  963  961
CONECT  964  962
CONECT  965  959  966
CONECT  966  965  967  969
CONECT  967  966  968  968  972
CONECT  968  967  967
CONECT  969  966  970  971
CONECT  970  969
CONECT  971  969
CONECT  972  967  973
CONECT  973  972  974  976
CONECT  974  973  975  975  980
CONECT  975  974  974
CONECT  976  973  977
CONECT  977  976  978  978  979
CONECT  978  977  977
CONECT  979  977
CONECT  980  974  981
CONECT  981  980  982  984
CONECT  982  981  983  983  987
CONECT  983  982  982
CONECT  984  981  985  986
CONECT  985  984
CONECT  986  984
CONECT  987  982  988
CONECT  988  987  989  991
CONECT  989  988  990  990  993
CONECT  990  989  989
CONECT  991  988  992
CONECT  992  991
CONECT  993  989  994
CONECT  994  993  995  997
CONECT  995  994  996  996 1001
CONECT  996  995  995
CONECT  997  994  998
CONECT  998  997  999  999 1000
CONECT  999  998  998
CONECT 1000  998
CONECT 1001  995 1002
CONECT 1002 1001 1003 1005
CONECT 1003 1002 1004 1004 1015
CONECT 1004 1003 1003
CONECT 1005 1002 1006
CONECT 1006 1005 1007 1007 1008
CONECT 1007 1006 1006 1009
CONECT 1008 1006 1010 1010 1011
CONECT 1009 1007 1010
CONECT 1010 1008 1008 1009 1012
CONECT 1011 1008 1013 1013
CONECT 1012 1010 1014 1014
CONECT 1013 1011 1011 1014
CONECT 1014 1012 1012 1013
CONECT 1015 1003 1016
CONECT 1016 1015 1017 1019
CONECT 1017 1016 1018 1018 1023
CONECT 1018 1017 1017
CONECT 1019 1016 1020 1021
CONECT 1020 1019 1022
CONECT 1021 1019
CONECT 1022 1020
CONECT 1023 1017 1024
CONECT 1024 1023 1025 1027
CONECT 1025 1024 1026 1026 1031
CONECT 1026 1025 1025
CONECT 1027 1024 1028
CONECT 1028 1027 1029 1030
CONECT 1029 1028
CONECT 1030 1028
CONECT 1031 1025 1032
CONECT 1032 1031 1033 1035
CONECT 1033 1032 1034 1034 1037
CONECT 1034 1033 1033
CONECT 1035 1032 1036
CONECT 1036 1035
CONECT 1037 1033 1038
CONECT 1038 1037 1039 1041
CONECT 1039 1038 1040 1040 1043
CONECT 1040 1039 1039
CONECT 1041 1038 1042
CONECT 1042 1041
CONECT 1043 1039 1044
CONECT 1044 1043 1045 1047
CONECT 1045 1044 1046 1046 1048
CONECT 1046 1045 1045
CONECT 1047 1044
CONECT 1048 1045 1049
CONECT 1049 1048 1050 1052
CONECT 1050 1049 1051 1051 1056
CONECT 1051 1050 1050
CONECT 1052 1049 1053 1054
CONECT 1053 1052 1055
CONECT 1054 1052
CONECT 1055 1053
CONECT 1056 1050 1057
CONECT 1057 1056 1058
CONECT 1058 1057 1059 1059 1060
CONECT 1059 1058 1058
CONECT 1060 1058 1061
CONECT 1061 1060 1062 1064
CONECT 1062 1061 1063 1063 1068
CONECT 1063 1062 1062
CONECT 1064 1061 1065
CONECT 1065 1064 1066 1067
CONECT 1066 1065
CONECT 1067 1065
CONECT 1068 1062 1069 1074
CONECT 1069 1068 1070 1072
CONECT 1070 1069 1071 1071 1075
CONECT 1071 1070 1070
CONECT 1072 1069 1073
CONECT 1073 1072 1074
CONECT 1074 1068 1073
CONECT 1075 1070 1076
CONECT 1076 1075 1077 1079
CONECT 1077 1076 1078 1078 1082
CONECT 1078 1077 1077
CONECT 1079 1076 1080 1081
CONECT 1080 1079
CONECT 1081 1079
CONECT 1082 1077 1083
CONECT 1083 1082 1084 1086
CONECT 1084 1083 1085 1085 1090
CONECT 1085 1084 1084
CONECT 1086 1083 1087
CONECT 1087 1086 1088
CONECT 1088 1087 1089
CONECT 1089 1088
CONECT 1090 1084 1091
CONECT 1091 1090 1092 1094
CONECT 1092 1091 1093 1093 1101
CONECT 1093 1092 1092
CONECT 1094 1091 1095
CONECT 1095 1094 1096 1096 1097
CONECT 1096 1095 1095 1098
CONECT 1097 1095 1099 1099
CONECT 1098 1096 1100 1100
CONECT 1099 1097 1097 1100
CONECT 1100 1098 1098 1099
CONECT 1101 1092 1102
CONECT 1102 1101 1103 1105
CONECT 1103 1102 1104 1104 1109
CONECT 1104 1103 1103
CONECT 1105 1102 1106
CONECT 1106 1105 1107
CONECT 1107 1106 1108
CONECT 1108 1107
CONECT 1109 1103 1110
CONECT 1110 1109 1111 1113
CONECT 1111 1110 1112 1112 1114
CONECT 1112 1111 1111
CONECT 1113 1110
CONECT 1114 1111 1115
CONECT 1115 1114 1116 1118
CONECT 1116 1115 1117 1117 1121
CONECT 1117 1116 1116
CONECT 1118 1115 1119 1120
CONECT 1119 1118
CONECT 1120 1118
CONECT 1121 1116 1122
CONECT 1122 1121 1123 1125
CONECT 1123 1122 1124 1124 1128
CONECT 1124 1123 1123
CONECT 1125 1122 1126 1127
CONECT 1126 1125
CONECT 1127 1125
CONECT 1128 1123 1129
CONECT 1129 1128 1130 1132
CONECT 1130 1129 1131 1131 1137
CONECT 1131 1130 1130
CONECT 1132 1129 1133
CONECT 1133 1132 1134
CONECT 1134 1133 1135
CONECT 1135 1134 1136
CONECT 1136 1135
CONECT 1137 1130 1138
CONECT 1138 1137 1139 1141
CONECT 1139 1138 1140 1140 1149
CONECT 1140 1139 1139
CONECT 1141 1138 1142
CONECT 1142 1141 1143 1143 1144
CONECT 1143 1142 1142 1145
CONECT 1144 1142 1146 1146
CONECT 1145 1143 1147 1147
CONECT 1146 1144 1144 1147
CONECT 1147 1145 1145 1146 1148
CONECT 1148 1147
CONECT 1149 1139 1150
CONECT 1150 1149 1151 1153
CONECT 1151 1150 1152 1152 1160
CONECT 1152 1151 1151
CONECT 1153 1150 1154
CONECT 1154 1153 1155
CONECT 1155 1154 1156
CONECT 1156 1155 1157
CONECT 1157 1156 1158 1158 1159
CONECT 1158 1157 1157
CONECT 1159 1157
CONECT 1160 1151 1161
CONECT 1161 1160 1162 1164
CONECT 1162 1161 1163 1163 1169
CONECT 1163 1162 1162
CONECT 1164 1161 1165
CONECT 1165 1164 1166
CONECT 1166 1165 1167 1167 1168
CONECT 1167 1166 1166
CONECT 1168 1166
CONECT 1169 1162 1170
CONECT 1170 1169 1171
CONECT 1171 1170 1172 1172 1173
CONECT 1172 1171 1171
CONECT 1173 1171 1174
CONECT 1174 1173 1175 1177
CONECT 1175 1174 1176 1176 1179
CONECT 1176 1175 1175
CONECT 1177 1174 1178
CONECT 1178 1177
CONECT 1179 1175 1180
CONECT 1180 1179 1181 1183
CONECT 1181 1180 1182 1182 1187
CONECT 1182 1181 1181
CONECT 1183 1180 1184 1185
CONECT 1184 1183 1186
CONECT 1185 1183
CONECT 1186 1184
CONECT 1187 1181 1188
CONECT 1188 1187 1189 1191
CONECT 1189 1188 1190 1190 1195
CONECT 1190 1189 1189
CONECT 1191 1188 1192
CONECT 1192 1191 1193 1193 1194
CONECT 1193 1192 1192
CONECT 1194 1192
CONECT 1195 1189 1196
CONECT 1196 1195 1197 1199
CONECT 1197 1196 1198 1198 1201
CONECT 1198 1197 1197
CONECT 1199 1196 1200
CONECT 1200  590 1199
CONECT 1201 1197 1202
CONECT 1202 1201 1203 1205
CONECT 1203 1202 1204 1204 1208
CONECT 1204 1203 1203
CONECT 1205 1202 1206 1207
CONECT 1206 1205
CONECT 1207 1205
CONECT 1208 1203 1209
CONECT 1209 1208 1210 1212
CONECT 1210 1209 1211 1211 1216
CONECT 1211 1210 1210
CONECT 1212 1209 1213
CONECT 1213 1212 1214 1215
CONECT 1214 1213
CONECT 1215 1213
CONECT 1216 1210 1217
CONECT 1217 1216 1218 1220
CONECT 1218 1217 1219 1219 1223
CONECT 1219 1218 1218
CONECT 1220 1217 1221 1222
CONECT 1221 1220
CONECT 1222 1220
CONECT 1223 1218 1224
CONECT 1224 1223 1225 1227
CONECT 1225 1224 1226 1226 1234
CONECT 1226 1225 1225
CONECT 1227 1224 1228
CONECT 1228 1227 1229 1229 1230
CONECT 1229 1228 1228 1231
CONECT 1230 1228 1232 1232
CONECT 1231 1229 1233 1233
CONECT 1232 1230 1230 1233
CONECT 1233 1231 1231 1232
CONECT 1234 1225 1235
CONECT 1235 1234 1236 1238
CONECT 1236 1235 1237 1237 1240
CONECT 1237 1236 1236
CONECT 1238 1235 1239
CONECT 1239 1238
CONECT 1240 1236 1241
CONECT 1241 1240 1242 1244
CONECT 1242 1241 1243 1243 1250
CONECT 1243 1242 1242
CONECT 1244 1241 1245
CONECT 1245 1244 1246 1246 1249
CONECT 1246 1245 1245 1247
CONECT 1247 1246 1248
CONECT 1248 1247 1249 1249
CONECT 1249 1245 1248 1248
CONECT 1250 1242 1251 1256
CONECT 1251 1250 1252 1254
CONECT 1252 1251 1253 1253 1257
CONECT 1253 1252 1252
CONECT 1254 1251 1255
CONECT 1255 1254 1256
CONECT 1256 1250 1255
CONECT 1257 1252 1258
CONECT 1258 1257 1259 1261
CONECT 1259 1258 1260 1260 1264
CONECT 1260 1259 1259
CONECT 1261 1258 1262 1263
CONECT 1262 1261
CONECT 1263 1261
CONECT 1264 1259 1265
CONECT 1265 1264 1266 1268
CONECT 1266 1265 1267 1267 1278
CONECT 1267 1266 1266
CONECT 1268 1265 1269
CONECT 1269 1268 1270 1270 1271
CONECT 1270 1269 1269 1272
CONECT 1271 1269 1273 1273 1274
CONECT 1272 1270 1273
CONECT 1273 1271 1271 1272 1275
CONECT 1274 1271 1276 1276
CONECT 1275 1273 1277 1277
CONECT 1276 1274 1274 1277
CONECT 1277 1275 1275 1276
CONECT 1278 1266 1279
CONECT 1279 1278 1280 1282
CONECT 1280 1279 1281 1281 1290
CONECT 1281 1280 1280
CONECT 1282 1279 1283
CONECT 1283 1282 1284 1284 1285
CONECT 1284 1283 1283 1286
CONECT 1285 1283 1287 1287
CONECT 1286 1284 1288 1288
CONECT 1287 1285 1285 1288
CONECT 1288 1286 1286 1287 1289
CONECT 1289 1288
CONECT 1290 1280 1291
CONECT 1291 1290 1292 1294
CONECT 1292 1291 1293 1293 1304
CONECT 1293 1292 1292
CONECT 1294 1291 1295
CONECT 1295 1294 1296 1296 1297
CONECT 1296 1295 1295 1298
CONECT 1297 1295 1299 1299 1300
CONECT 1298 1296 1299
CONECT 1299 1297 1297 1298 1301
CONECT 1300 1297 1302 1302
CONECT 1301 1299 1303 1303
CONECT 1302 1300 1300 1303
CONECT 1303 1301 1301 1302
CONECT 1304 1292 1305
CONECT 1305 1304 1306 1308
CONECT 1306 1305 1307 1307 1313
CONECT 1307 1306 1306
CONECT 1308 1305 1309
CONECT 1309 1308 1310
CONECT 1310 1309 1311 1311 1312
CONECT 1311 1310 1310
CONECT 1312 1310
CONECT 1313 1306 1314
CONECT 1314 1313 1315 1317
CONECT 1315 1314 1316 1316 1321
CONECT 1316 1315 1315
CONECT 1317 1314 1318
CONECT 1318 1317 1319 1319 1320
CONECT 1319 1318 1318
CONECT 1320 1318
CONECT 1321 1315 1322
CONECT 1322 1321 1323 1325
CONECT 1323 1322 1324 1324 1329
CONECT 1324 1323 1323
CONECT 1325 1322 1326
CONECT 1326 1325 1327 1328
CONECT 1327 1326
CONECT 1328 1326
CONECT 1329 1323 1330
CONECT 1330 1329 1331 1333
CONECT 1331 1330 1332 1332 1337
CONECT 1332 1331 1331
CONECT 1333 1330 1334
CONECT 1334 1333 1335 1336
CONECT 1335 1334
CONECT 1336 1334
CONECT 1337 1331 1338
CONECT 1338 1337 1339 1341
CONECT 1339 1338 1340 1340 1346
CONECT 1340 1339 1339
CONECT 1341 1338 1342
CONECT 1342 1341 1343
CONECT 1343 1342 1344
CONECT 1344 1343 1345
CONECT 1345 1344
CONECT 1346 1339 1347
CONECT 1347 1346 1348 1350
CONECT 1348 1347 1349 1349 1354
CONECT 1349 1348 1348
CONECT 1350 1347 1351 1352
CONECT 1351 1350 1353
CONECT 1352 1350
CONECT 1353 1351
CONECT 1354 1348 1355
CONECT 1355 1354 1356 1358
CONECT 1356 1355 1357 1357 1360
CONECT 1357 1356 1356
CONECT 1358 1355 1359
CONECT 1359 1358
CONECT 1360 1356 1361
CONECT 1361 1360 1362 1364
CONECT 1362 1361 1363 1363 1367
CONECT 1363 1362 1362
CONECT 1364 1361 1365 1366
CONECT 1365 1364
CONECT 1366 1364
CONECT 1367 1362 1368
CONECT 1368 1367 1369 1371
CONECT 1369 1368 1370 1370 1378
CONECT 1370 1369 1369
CONECT 1371 1368 1372
CONECT 1372 1371 1373 1373 1374
CONECT 1373 1372 1372 1375
CONECT 1374 1372 1376 1376
CONECT 1375 1373 1377 1377
CONECT 1376 1374 1374 1377
CONECT 1377 1375 1375 1376
CONECT 1378 1369 1379
CONECT 1379 1378 1380 1382
CONECT 1380 1379 1381 1381 1386
CONECT 1381 1380 1380
CONECT 1382 1379 1383 1384
CONECT 1383 1382 1385
CONECT 1384 1382
CONECT 1385 1383
CONECT 1386 1380 1387
CONECT 1387 1386 1388 1390
CONECT 1388 1387 1389 1389 1397
CONECT 1389 1388 1388
CONECT 1390 1387 1391
CONECT 1391 1390 1392 1392 1393
CONECT 1392 1391 1391 1394
CONECT 1393 1391 1395 1395
CONECT 1394 1392 1396 1396
CONECT 1395 1393 1393 1396
CONECT 1396 1394 1394 1395
CONECT 1397 1388 1398
CONECT 1398 1397 1399 1401
CONECT 1399 1398 1400 1400 1402
CONECT 1400 1399 1399
CONECT 1401 1398
CONECT 1402 1399 1403
CONECT 1403 1402 1404 1406
CONECT 1404 1403 1405 1405 1413
CONECT 1405 1404 1404
CONECT 1406 1403 1407
CONECT 1407 1406 1408 1408 1409
CONECT 1408 1407 1407 1410
CONECT 1409 1407 1411 1411
CONECT 1410 1408 1412 1412
CONECT 1411 1409 1409 1412
CONECT 1412 1410 1410 1411
CONECT 1413 1404 1414
CONECT 1414 1413 1415 1417
CONECT 1415 1414 1416 1416 1421
CONECT 1416 1415 1415
CONECT 1417 1414 1418 1419
CONECT 1418 1417 1420
CONECT 1419 1417
CONECT 1420 1418
CONECT 1421 1415 1422
CONECT 1422 1421 1423 1425
CONECT 1423 1422 1424 1424 1429
CONECT 1424 1423 1423
CONECT 1425 1422 1426
CONECT 1426 1425 1427
CONECT 1427 1426 1428
CONECT 1428 1427
CONECT 1429 1423 1430 1435
CONECT 1430 1429 1431 1433
CONECT 1431 1430 1432 1432 1436
CONECT 1432 1431 1431
CONECT 1433 1430 1434
CONECT 1434 1433 1435
CONECT 1435 1429 1434
CONECT 1436 1431 1437
CONECT 1437 1436 1438 1440
CONECT 1438 1437 1439 1439 1443
CONECT 1439 1438 1438
CONECT 1440 1437 1441 1442
CONECT 1441 1440
CONECT 1442 1440
CONECT 1443 1438 1444
CONECT 1444 1443 1445 1447
CONECT 1445 1444 1446 1446 1451
CONECT 1446 1445 1445
CONECT 1447 1444 1448
CONECT 1448 1447 1449 1450
CONECT 1449 1448
CONECT 1450 1448
CONECT 1451 1445 1452
CONECT 1452 1451 1453 1455
CONECT 1453 1452 1454 1454 1459
CONECT 1454 1453 1453
CONECT 1455 1452 1456 1457
CONECT 1456 1455 1458
CONECT 1457 1455
CONECT 1458 1456
CONECT 1459 1453 1460
CONECT 1460 1459 1461 1463
CONECT 1461 1460 1462 1462 1467
CONECT 1462 1461 1461
CONECT 1463 1460 1464 1465
CONECT 1464 1463 1466
CONECT 1465 1463
CONECT 1466 1464
CONECT 1467 1461 1468
CONECT 1468 1467 1469 1471
CONECT 1469 1468 1470 1470 1474
CONECT 1470 1469 1469
CONECT 1471 1468 1472 1473
CONECT 1472 1471
CONECT 1473 1471
CONECT 1474 1469 1475
CONECT 1475 1474 1476 1478
CONECT 1476 1475 1477 1477 1481
CONECT 1477 1476 1476
CONECT 1478 1475 1479 1480
CONECT 1479 1478
CONECT 1480 1478
CONECT 1481 1476 1482
CONECT 1482 1481 1483 1485
CONECT 1483 1482 1484 1484 1487
CONECT 1484 1483 1483
CONECT 1485 1482 1486
CONECT 1486 1485
CONECT 1487 1483 1488
CONECT 1488 1487 1489 1491
CONECT 1489 1488 1490 1490 1499
CONECT 1490 1489 1489
CONECT 1491 1488 1492
CONECT 1492 1491 1493 1493 1494
CONECT 1493 1492 1492 1495
CONECT 1494 1492 1496 1496
CONECT 1495 1493 1497 1497
CONECT 1496 1494 1494 1497
CONECT 1497 1495 1495 1496 1498
CONECT 1498 1497
CONECT 1499 1489 1500
CONECT 1500 1499 1501
CONECT 1501 1500 1502 1502 1503
CONECT 1502 1501 1501
CONECT 1503 1501 1504
CONECT 1504 1503 1505 1507
CONECT 1505 1504 1506 1506 1511
CONECT 1506 1505 1505
CONECT 1507 1504 1508
CONECT 1508 1507 1509 1510
CONECT 1509 1508
CONECT 1510 1508
CONECT 1511 1505 1512
CONECT 1512 1511 1513 1515
CONECT 1513 1512 1514 1514 1519
CONECT 1514 1513 1513
CONECT 1515 1512 1516
CONECT 1516 1515 1517
CONECT 1517 1516 1518
CONECT 1518 1517
CONECT 1519 1513 1520
CONECT 1520 1519 1521 1523
CONECT 1521 1520 1522 1522 1527
CONECT 1522 1521 1521
CONECT 1523 1520 1524 1525
CONECT 1524 1523 1526
CONECT 1525 1523
CONECT 1526 1524
CONECT 1527 1521 1528
CONECT 1528 1527 1529 1531
CONECT 1529 1528 1530 1530 1535
CONECT 1530 1529 1529
CONECT 1531 1528 1532
CONECT 1532 1531 1533 1534
CONECT 1533 1532
CONECT 1534 1532
CONECT 1535 1529 1536
CONECT 1536 1535 1537 1539
CONECT 1537 1536 1538 1538 1546
CONECT 1538 1537 1537
CONECT 1539 1536 1540
CONECT 1540 1539 1541
CONECT 1541 1540 1542
CONECT 1542 1541 1543
CONECT 1543 1542 1544 1544 1545
CONECT 1544 1543 1543
CONECT 1545 1543
CONECT 1546 1537 1547
CONECT 1547 1546 1548 1550
CONECT 1548 1547 1549 1549 1554
CONECT 1549 1548 1548
CONECT 1550 1547 1551
CONECT 1551 1550 1552 1553
CONECT 1552 1551
CONECT 1553 1551
CONECT 1554 1548 1555
CONECT 1555 1554 1556 1558
CONECT 1556 1555 1557 1557 1563
CONECT 1557 1556 1556
CONECT 1558 1555 1559
CONECT 1559 1558 1560
CONECT 1560 1559 1561
CONECT 1561 1560 1562
CONECT 1562 1561
CONECT 1563 1556 1564
CONECT 1564 1563 1565 1567
CONECT 1565 1564 1566 1566 1569
CONECT 1566 1565 1565
CONECT 1567 1564 1568
CONECT 1568 1567
CONECT 1569 1565 1570
CONECT 1570 1569 1571 1573
CONECT 1571 1570 1572 1572 1576
CONECT 1572 1571 1571 1600 1602
CONECT 1573 1570 1574 1575
CONECT 1574 1573 1601
CONECT 1575 1573
CONECT 1576 1571 1577
CONECT 1577 1576 1578 1580
CONECT 1578 1577 1579 1579 1587
CONECT 1579 1578 1578
CONECT 1580 1577 1581
CONECT 1581 1580 1582
CONECT 1582 1581 1583
CONECT 1583 1582 1584
CONECT 1584 1583 1585 1585 1586
CONECT 1585 1584 1584
CONECT 1586 1584
CONECT 1587 1578 1588
CONECT 1588 1587 1589 1591
CONECT 1589 1588 1590 1590 1595
CONECT 1590 1589 1589
CONECT 1591 1588 1592
CONECT 1592 1591 1593
CONECT 1593 1592 1594
CONECT 1594 1593
CONECT 1595 1589 1596
CONECT 1596 1595 1597 1599
CONECT 1597 1596 1598 1598 1603
CONECT 1598 1597 1597
CONECT 1599 1596 1600
CONECT 1600 1572 1599 1601 1602
CONECT 1601 1574 1600
CONECT 1602 1572 1600
CONECT 1603 1597 1604
CONECT 1604 1603 1605 1607
CONECT 1605 1604 1606 1606 1609
CONECT 1606 1605 1605
CONECT 1607 1604 1608
CONECT 1608 1607
CONECT 1609 1605 1610
CONECT 1610 1609 1611 1613 1631
CONECT 1610 1633
CONECT 1611 1610 1612 1612 1615
CONECT 1611 1633
CONECT 1612 1611 1611 1630 1631
CONECT 1613 1610 1614 1633
CONECT 1614 1613
CONECT 1615 1611 1616
CONECT 1616 1615 1617
CONECT 1617 1616 1618 1618 1619
CONECT 1618 1617 1617
CONECT 1619 1617 1620
CONECT 1620 1619 1621 1623
CONECT 1621 1620 1622 1622 1625
CONECT 1622 1621 1621
CONECT 1623 1620 1624
CONECT 1624 1623
CONECT 1625 1621 1626
CONECT 1626 1625 1627 1629
CONECT 1627 1626 1628 1628 1634
CONECT 1628 1627 1627 1634 1635
CONECT 1629 1626 1630
CONECT 1630 1612 1629 1631
CONECT 1631 1610 1612 1630 1632
CONECT 1631 1632 1633
CONECT 1632 1631 1631
CONECT 1633 1610 1611 1613 1631
CONECT 1634 1627 1628 1635
CONECT 1635 1628 1634 1636 1638
CONECT 1636 1635 1637 1637 1643
CONECT 1637 1636 1636
CONECT 1638 1635 1639
CONECT 1639 1638 1640
CONECT 1640 1639 1641
CONECT 1641 1640 1642
CONECT 1642 1641
CONECT 1643 1636 1644
CONECT 1644 1643 1645 1647
CONECT 1645 1644 1646 1646 1651
CONECT 1646 1645 1645
CONECT 1647 1644 1648
CONECT 1648 1647 1649 1649 1650
CONECT 1649 1648 1648
CONECT 1650 1648
CONECT 1651 1645 1652
CONECT 1652 1651 1653 1655
CONECT 1653 1652 1654 1654 1662
CONECT 1654 1653 1653
CONECT 1655 1652 1656
CONECT 1656 1655 1657
CONECT 1657 1656 1658
CONECT 1658 1657 1659
CONECT 1659 1658 1660 1660 1661
CONECT 1660 1659 1659
CONECT 1661 1659
CONECT 1662 1653 1663
CONECT 1663 1662 1664 1666
CONECT 1664 1663 1665 1665 1670
CONECT 1665 1664 1664
CONECT 1666 1663 1667
CONECT 1667 1666 1668 1668 1669
CONECT 1668 1667 1667
CONECT 1669 1667
CONECT 1670 1664 1671
CONECT 1671 1670 1672 1674
CONECT 1672 1671 1673 1673 1678
CONECT 1673 1672 1672
CONECT 1674 1671 1675
CONECT 1675 1674 1676 1677
CONECT 1676 1675
CONECT 1677 1675
CONECT 1678 1672 1679
CONECT 1679 1678 1680 1682
CONECT 1680 1679 1681 1681 1689
CONECT 1681 1680 1680
CONECT 1682 1679 1683
CONECT 1683 1682 1684
CONECT 1684 1683 1685
CONECT 1685 1684 1686
CONECT 1686 1685 1687 1687 1688
CONECT 1687 1686 1686
CONECT 1688 1686
CONECT 1689 1680 1690
CONECT 1690 1689 1691 1693
CONECT 1691 1690 1692 1692 1700
CONECT 1692 1691 1691
CONECT 1693 1690 1694
CONECT 1694 1693 1695
CONECT 1695 1694 1696
CONECT 1696 1695 1697
CONECT 1697 1696 1698 1698 1699
CONECT 1698 1697 1697
CONECT 1699 1697
CONECT 1700 1691 1701
CONECT 1701 1700 1702 1704
CONECT 1702 1701 1703 1703 1708
CONECT 1703 1702 1702
CONECT 1704 1701 1705 1706
CONECT 1705 1704 1707
CONECT 1706 1704
CONECT 1707 1705
CONECT 1708 1702 1709
CONECT 1709 1708 1710 1712
CONECT 1710 1709 1711 1711 1715
CONECT 1711 1710 1710
CONECT 1712 1709 1713 1714
CONECT 1713 1712
CONECT 1714 1712
CONECT 1715 1710 1716
CONECT 1716 1715 1717 1719
CONECT 1717 1716 1718 1718 1726
CONECT 1718 1717 1717
CONECT 1719 1716 1720
CONECT 1720 1719 1721
CONECT 1721 1720 1722
CONECT 1722 1721 1723
CONECT 1723 1722 1724 1724 1725
CONECT 1724 1723 1723
CONECT 1725 1723
CONECT 1726 1717 1727
CONECT 1727 1726 1728 1730
CONECT 1728 1727 1729 1729 1734
CONECT 1729 1728 1728
CONECT 1730 1727 1731
CONECT 1731 1730 1732
CONECT 1732 1731 1733
CONECT 1733 1732
CONECT 1734 1728 1735
CONECT 1735 1734 1736 1738
CONECT 1736 1735 1737 1737 1741
CONECT 1737 1736 1736
CONECT 1738 1735 1739 1740
CONECT 1739 1738
CONECT 1740 1738
CONECT 1741 1736 1742
CONECT 1742 1741 1743 1745
CONECT 1743 1742 1744 1744 1749
CONECT 1744 1743 1743
CONECT 1745 1742 1746
CONECT 1746 1745 1747 1748
CONECT 1747 1746
CONECT 1748 1746
CONECT 1749 1743 1750
CONECT 1750 1749 1751 1753
CONECT 1751 1750 1752 1752 1756
CONECT 1752 1751 1751
CONECT 1753 1750 1754 1755
CONECT 1754 1753
CONECT 1755 1753
CONECT 1756 1751 1757
CONECT 1757 1756 1758 1760
CONECT 1758 1757 1759 1759 1763
CONECT 1759 1758 1758
CONECT 1760 1757 1761 1762
CONECT 1761 1760
CONECT 1762 1760
CONECT 1763 1758 1764
CONECT 1764 1763 1765 1767
CONECT 1765 1764 1766 1766 1770
CONECT 1766 1765 1765
CONECT 1767 1764 1768 1769
CONECT 1768 1767
CONECT 1769 1767
CONECT 1770 1765 1771
CONECT 1771 1770 1772 1774
CONECT 1772 1771 1773 1773 1775
CONECT 1773 1772 1772
CONECT 1774 1771
CONECT 1775 1772 1776
CONECT 1776 1775 1777 1779
CONECT 1777 1776 1778 1778 1782
CONECT 1778 1777 1777
CONECT 1779 1776 1780 1781
CONECT 1780 1779
CONECT 1781 1779
CONECT 1782 1777 1783
CONECT 1783 1782 1784 1786
CONECT 1784 1783 1785 1785 1793
CONECT 1785 1784 1784
CONECT 1786 1783 1787
CONECT 1787 1786 1788 1788 1789
CONECT 1788 1787 1787 1790
CONECT 1789 1787 1791 1791
CONECT 1790 1788 1792 1792
CONECT 1791 1789 1789 1792
CONECT 1792 1790 1790 1791
CONECT 1793 1784 1794
CONECT 1794 1793 1795 1797
CONECT 1795 1794 1796 1796 1801
CONECT 1796 1795 1795
CONECT 1797 1794 1798 1799
CONECT 1798 1797 1800
CONECT 1799 1797
CONECT 1800 1798
CONECT 1801 1795 1802
CONECT 1802 1801 1803 1805
CONECT 1803 1802 1804 1804 1808
CONECT 1804 1803 1803
CONECT 1805 1802 1806 1807
CONECT 1806 1805
CONECT 1807 1805
CONECT 1808 1803 1809
CONECT 1809 1808 1810 1812
CONECT 1810 1809 1811 1811 1814
CONECT 1811 1810 1810
CONECT 1812 1809 1813
CONECT 1813 1812
CONECT 1814 1810 1815
CONECT 1815 1814 1816 1818
CONECT 1816 1815 1817 1817 1828
CONECT 1817 1816 1816
CONECT 1818 1815 1819
CONECT 1819 1818 1820 1820 1821
CONECT 1820 1819 1819 1822
CONECT 1821 1819 1823 1823 1824
CONECT 1822 1820 1823
CONECT 1823 1821 1821 1822 1825
CONECT 1824 1821 1826 1826
CONECT 1825 1823 1827 1827
CONECT 1826 1824 1824 1827
CONECT 1827 1825 1825 1826
CONECT 1828 1816 1829
CONECT 1829 1828 1830 1832
CONECT 1830 1829 1831 1831 1835
CONECT 1831 1830 1830
CONECT 1832 1829 1833 1834
CONECT 1833 1832
CONECT 1834 1832
CONECT 1835 1830 1836 1841
CONECT 1836 1835 1837 1839
CONECT 1837 1836 1838 1838 1842
CONECT 1838 1837 1837
CONECT 1839 1836 1840
CONECT 1840 1839 1841
CONECT 1841 1835 1840
CONECT 1842 1837 1843
CONECT 1843 1842 1844 1846
CONECT 1844 1843 1845 1845 1850
CONECT 1845 1844 1844
CONECT 1846 1843 1847 1848
CONECT 1847 1846 1849
CONECT 1848 1846
CONECT 1849 1847
CONECT 1850 1844 1851
CONECT 1851 1850 1852 1854
CONECT 1852 1851 1853 1853 1860
CONECT 1853 1852 1852
CONECT 1854 1851 1855
CONECT 1855 1854 1856 1856 1859
CONECT 1856 1855 1855 1857
CONECT 1857 1856 1858
CONECT 1858 1857 1859 1859
CONECT 1859 1855 1858 1858
CONECT 1860 1852 1861
CONECT 1861 1860 1862 1864
CONECT 1862 1861 1863 1863 1868
CONECT 1863 1862 1862
CONECT 1864 1861 1865 1866
CONECT 1865 1864 1867
CONECT 1866 1864
CONECT 1867 1865
CONECT 1868 1862 1869
CONECT 1869 1868 1870 1872
CONECT 1870 1869 1871 1871 1880
CONECT 1871 1870 1870
CONECT 1872 1869 1873
CONECT 1873 1872 1874 1874 1875
CONECT 1874 1873 1873 1876
CONECT 1875 1873 1877 1877
CONECT 1876 1874 1878 1878
CONECT 1877 1875 1875 1878
CONECT 1878 1876 1876 1877 1879
CONECT 1879 1878
CONECT 1880 1870 1881
CONECT 1881 1880 1882 1884
CONECT 1882 1881 1883 1883 1887
CONECT 1883 1882 1882
CONECT 1884 1881 1885 1886
CONECT 1885 1884
CONECT 1886 1884
CONECT 1887 1882 1888
CONECT 1888 1887 1889 1891
CONECT 1889 1888 1890 1890 1895
CONECT 1890 1889 1889
CONECT 1891 1888 1892 1893
CONECT 1892 1891 1894
CONECT 1893 1891
CONECT 1894 1892
CONECT 1895 1889 1896
CONECT 1896 1895 1897 1899
CONECT 1897 1896 1898 1898 1903
CONECT 1898 1897 1897
CONECT 1899 1896 1900 1901
CONECT 1900 1899 1902
CONECT 1901 1899
CONECT 1902 1900
CONECT 1903 1897 1904
CONECT 1904 1903 1905 1907
CONECT 1905 1904 1906 1906 1912
CONECT 1906 1905 1905
CONECT 1907 1904 1908
CONECT 1908 1907 1909
CONECT 1909 1908 1910
CONECT 1910 1909 1911
CONECT 1911 1910
CONECT 1912 1905 1913
CONECT 1913 1912 1914 1916
CONECT 1914 1913 1915 1915 1917
CONECT 1915 1914 1914
CONECT 1916 1913
CONECT 1917 1914 1918
CONECT 1918 1917 1919 1921
CONECT 1919 1918 1920 1920 1925
CONECT 1920 1919 1919
CONECT 1921 1918 1922
CONECT 1922 1921 1923 1924
CONECT 1923 1922
CONECT 1924 1922
CONECT 1925 1919 1926
CONECT 1926 1925 1927 1929
CONECT 1927 1926 1928 1928 1933
CONECT 1928 1927 1927
CONECT 1929 1926 1930 1931
CONECT 1930 1929 1932
CONECT 1931 1929
CONECT 1932 1930
CONECT 1933 1927 1934
CONECT 1934 1933 1935 1937
CONECT 1935 1934 1936 1936 1940
CONECT 1936 1935 1935
CONECT 1937 1934 1938 1939
CONECT 1938 1937
CONECT 1939 1937
CONECT 1940 1935 1941
CONECT 1941 1940 1942 1944
CONECT 1942 1941 1943 1943 1948
CONECT 1943 1942 1942
CONECT 1944 1941 1945 1946
CONECT 1945 1944 1947
CONECT 1946 1944
CONECT 1947 1945
CONECT 1948 1942 1949 1954
CONECT 1949 1948 1950 1952
CONECT 1950 1949 1951 1951 1955
CONECT 1951 1950 1950
CONECT 1952 1949 1953
CONECT 1953 1952 1954
CONECT 1954 1948 1953
CONECT 1955 1950 1956
CONECT 1956 1955 1957 1959
CONECT 1957 1956 1958 1958 1964
CONECT 1958 1957 1957
CONECT 1959 1956 1960
CONECT 1960 1959 1961
CONECT 1961 1960 1962 1962 1963
CONECT 1962 1961 1961
CONECT 1963 1961
CONECT 1964 1957 1965
CONECT 1965 1964 1966 1968
CONECT 1966 1965 1967 1967 1971
CONECT 1967 1966 1966
CONECT 1968 1965 1969 1970
CONECT 1969 1968
CONECT 1970 1968
CONECT 1971 1966 1972
CONECT 1972 1971 1973 1975
CONECT 1973 1972 1974 1974 1978
CONECT 1974 1973 1973
CONECT 1975 1972 1976 1977
CONECT 1976 1975
CONECT 1977 1975
CONECT 1978 1973 1979
CONECT 1979 1978 1980 1982
CONECT 1980 1979 1981 1981 1989
CONECT 1981 1980 1980
CONECT 1982 1979 1983
CONECT 1983 1982 1984 1984 1985
CONECT 1984 1983 1983 1986
CONECT 1985 1983 1987 1987
CONECT 1986 1984 1988 1988
CONECT 1987 1985 1985 1988
CONECT 1988 1986 1986 1987
CONECT 1989 1980 1990
CONECT 1990 1989 1991 1993
CONECT 1991 1990 1992 1992 1998
CONECT 1992 1991 1991
CONECT 1993 1990 1994
CONECT 1994 1993 1995
CONECT 1995 1994 1996 1996 1997
CONECT 1996 1995 1995
CONECT 1997 1995
CONECT 1998 1991 1999
CONECT 1999 1998 2000 2002
CONECT 2000 1999 2001 2001 2005
CONECT 2001 2000 2000
CONECT 2002 1999 2003 2004
CONECT 2003 2002
CONECT 2004 2002
CONECT 2005 2000 2006
CONECT 2006 2005 2007 2009
CONECT 2007 2006 2008 2008 2012
CONECT 2008 2007 2007
CONECT 2009 2006 2010 2011
CONECT 2010 2009
CONECT 2011 2009
CONECT 2012 2007 2013
CONECT 2013 2012 2014 2016
CONECT 2014 2013 2015 2015 2018
CONECT 2015 2014 2014
CONECT 2016 2013 2017
CONECT 2017 2016
CONECT 2018 2014 2019
CONECT 2019 2018 2020 2022
CONECT 2020 2019 2021 2021 2032
CONECT 2021 2020 2020
CONECT 2022 2019 2023
CONECT 2023 2022 2024 2024 2025
CONECT 2024 2023 2023 2026
CONECT 2025 2023 2027 2027 2028
CONECT 2026 2024 2027
CONECT 2027 2025 2025 2026 2029
CONECT 2028 2025 2030 2030
CONECT 2029 2027 2031 2031
CONECT 2030 2028 2028 2031
CONECT 2031 2029 2029 2030
CONECT 2032 2020 2033
CONECT 2033 2032 2034 2036
CONECT 2034 2033 2035 2035 2042
CONECT 2035 2034 2034
CONECT 2036 2033 2037
CONECT 2037 2036 2038 2038 2041
CONECT 2038 2037 2037 2039
CONECT 2039 2038 2040
CONECT 2040 2039 2041 2041
CONECT 2041 2037 2040 2040
CONECT 2042 2034 2043
CONECT 2043 2042 2044 2046
CONECT 2044 2043 2045 2045 2053
CONECT 2045 2044 2044
CONECT 2046 2043 2047
CONECT 2047 2046 2048 2048 2049
CONECT 2048 2047 2047 2050
CONECT 2049 2047 2051 2051
CONECT 2050 2048 2052 2052
CONECT 2051 2049 2049 2052
CONECT 2052 2050 2050 2051
CONECT 2053 2044 2054
CONECT 2054 2053 2055 2057
CONECT 2055 2054 2056 2056 2059
CONECT 2056 2055 2055
CONECT 2057 2054 2058
CONECT 2058 2057
CONECT 2059 2055 2060
CONECT 2060 2059 2061 2063
CONECT 2061 2060 2062 2062 2067
CONECT 2062 2061 2061
CONECT 2063 2060 2064 2065
CONECT 2064 2063 2066
CONECT 2065 2063
CONECT 2066 2064
CONECT 2067 2061 2068
CONECT 2068 2067 2069 2071
CONECT 2069 2068 2070 2070 2072
CONECT 2070 2069 2069
CONECT 2071 2068
CONECT 2072 2069 2073
CONECT 2073 2072 2074 2076
CONECT 2074 2073 2075 2075 2080
CONECT 2075 2074 2074
CONECT 2076 2073 2077
CONECT 2077 2076 2078 2079
CONECT 2078 2077
CONECT 2079 2077
CONECT 2080 2074 2081
CONECT 2081 2080 2082
CONECT 2082 2081 2083 2083 2084
CONECT 2083 2082 2082
CONECT 2084 2082 2085
CONECT 2085 2084 2086 2088
CONECT 2086 2085 2087 2087 2096
CONECT 2087 2086 2086
CONECT 2088 2085 2089
CONECT 2089 2088 2090 2090 2091
CONECT 2090 2089 2089 2092
CONECT 2091 2089 2093 2093
CONECT 2092 2090 2094 2094
CONECT 2093 2091 2091 2094
CONECT 2094 2092 2092 2093 2095
CONECT 2095 2094
CONECT 2096 2086 2097
CONECT 2097 2096 2098 2100
CONECT 2098 2097 2099 2099 2103
CONECT 2099 2098 2098
CONECT 2100 2097 2101 2102
CONECT 2101 2100
CONECT 2102 2100
CONECT 2103 2098 2104
CONECT 2104 2103 2105 2107
CONECT 2105 2104 2106 2106 2111
CONECT 2106 2105 2105
CONECT 2107 2104 2108
CONECT 2108 2107 2109 2109 2110
CONECT 2109 2108 2108
CONECT 2110 2108
CONECT 2111 2105 2112
CONECT 2112 2111 2113 2115
CONECT 2113 2112 2114 2114 2117
CONECT 2114 2113 2113
CONECT 2115 2112 2116
CONECT 2116 2115
CONECT 2117 2113 2118
CONECT 2118 2117 2119 2121
CONECT 2119 2118 2120 2120 2123
CONECT 2120 2119 2119
CONECT 2121 2118 2122
CONECT 2122 2121
CONECT 2123 2119 2124
CONECT 2124 2123 2125 2127
CONECT 2125 2124 2126 2126 2131
CONECT 2126 2125 2125
CONECT 2127 2124 2128
CONECT 2128 2127 2129 2130
CONECT 2129 2128
CONECT 2130 2128
CONECT 2131 2125 2132
CONECT 2132 2131 2133 2135
CONECT 2133 2132 2134 2134 2139
CONECT 2134 2133 2133
CONECT 2135 2132 2136
CONECT 2136 2135 2137 2137 2138
CONECT 2137 2136 2136
CONECT 2138 2136
CONECT 2139 2133 2140 2145
CONECT 2140 2139 2141 2143
CONECT 2141 2140 2142 2142 2146
CONECT 2142 2141 2141
CONECT 2143 2140 2144
CONECT 2144 2143 2145
CONECT 2145 2139 2144
CONECT 2146 2141 2147
CONECT 2147 2146 2148 2150
CONECT 2148 2147 2149 2149 2153
CONECT 2149 2148 2148
CONECT 2150 2147 2151 2152
CONECT 2151 2150
CONECT 2152 2150
CONECT 2153 2148 2154
CONECT 2154 2153 2155 2157
CONECT 2155 2154 2156 2156 2161
CONECT 2156 2155 2155
CONECT 2157 2154 2158
CONECT 2158 2157 2159 2160
CONECT 2159 2158
CONECT 2160 2158
CONECT 2161 2155 2162
CONECT 2162 2161 2163 2165
CONECT 2163 2162 2164 2164 2173
CONECT 2164 2163 2163
CONECT 2165 2162 2166
CONECT 2166 2165 2167 2167 2168
CONECT 2167 2166 2166 2169
CONECT 2168 2166 2170 2170
CONECT 2169 2167 2171 2171
CONECT 2170 2168 2168 2171
CONECT 2171 2169 2169 2170 2172
CONECT 2172 2171
CONECT 2173 2163 2174
CONECT 2174 2173 2175 2177
CONECT 2175 2174 2176 2176 2178
CONECT 2176 2175 2175
CONECT 2177 2174
CONECT 2178 2175 2179
CONECT 2179 2178 2180 2182
CONECT 2180 2179 2181 2181 2189
CONECT 2181 2180 2180
CONECT 2182 2179 2183
CONECT 2183 2182 2184 2184 2185
CONECT 2184 2183 2183 2186
CONECT 2185 2183 2187 2187
CONECT 2186 2184 2188 2188
CONECT 2187 2185 2185 2188
CONECT 2188 2186 2186 2187
CONECT 2189 2180 2190
CONECT 2190 2189 2191 2193
CONECT 2191 2190 2192 2192 2197
CONECT 2192 2191 2191
CONECT 2193 2190 2194
CONECT 2194 2193 2195 2196
CONECT 2195 2194
CONECT 2196 2194
CONECT 2197 2191 2198
CONECT 2198 2197 2199 2201
CONECT 2199 2198 2200 2200 2205
CONECT 2200 2199 2199
CONECT 2201 2198 2202
CONECT 2202 2201 2203 2203 2204
CONECT 2203 2202 2202
CONECT 2204 2202
CONECT 2205 2199 2206
CONECT 2206 2205 2207 2209
CONECT 2207 2206 2208 2208 2214
CONECT 2208 2207 2207
CONECT 2209 2206 2210
CONECT 2210 2209 2211
CONECT 2211 2210 2212 2212 2213
CONECT 2212 2211 2211
CONECT 2213 2211
CONECT 2214 2207 2215
CONECT 2215 2214 2216 2218
CONECT 2216 2215 2217 2217 2222
CONECT 2217 2216 2216
CONECT 2218 2215 2219
CONECT 2219 2218 2220 2220 2221
CONECT 2220 2219 2219
CONECT 2221 2219
CONECT 2222 2216 2223
CONECT 2223 2222 2224 2226
CONECT 2224 2223 2225 2225 2233
CONECT 2225 2224 2224
CONECT 2226 2223 2227
CONECT 2227 2226 2228 2228 2229
CONECT 2228 2227 2227 2230
CONECT 2229 2227 2231 2231
CONECT 2230 2228 2232 2232
CONECT 2231 2229 2229 2232
CONECT 2232 2230 2230 2231
CONECT 2233 2224 2234
CONECT 2234 2233 2235 2237
CONECT 2235 2234 2236 2236 2242
CONECT 2236 2235 2235
CONECT 2237 2234 2238
CONECT 2238 2237 2239
CONECT 2239 2238 2240
CONECT 2240 2239 2241
CONECT 2241 2240
CONECT 2242 2235 2243
CONECT 2243 2242 2244 2246
CONECT 2244 2243 2245 2245 2253
CONECT 2245 2244 2244
CONECT 2246 2243 2247
CONECT 2247 2246 2248
CONECT 2248 2247 2249
CONECT 2249 2248 2250
CONECT 2250 2249 2251 2251 2252
CONECT 2251 2250 2250
CONECT 2252 2250
CONECT 2253 2244 2254
CONECT 2254 2253 2255 2257
CONECT 2255 2254 2256 2256 2259
CONECT 2256 2255 2255
CONECT 2257 2254 2258
CONECT 2258 2257
CONECT 2259 2255 2260
CONECT 2260 2259 2261 2263
CONECT 2261 2260 2262 2262 2270
CONECT 2262 2261 2261
CONECT 2263 2260 2264
CONECT 2264 2263 2265 2265 2266
CONECT 2265 2264 2264 2267
CONECT 2266 2264 2268 2268
CONECT 2267 2265 2269 2269
CONECT 2268 2266 2266 2269
CONECT 2269 2267 2267 2268
CONECT 2270 2261 2271
CONECT 2271 2270 2272 2274
CONECT 2272 2271 2273 2273 2281
CONECT 2273 2272 2272
CONECT 2274 2271 2275
CONECT 2275 2274 2276
CONECT 2276 2275 2277
CONECT 2277 2276 2278
CONECT 2278 2277 2279 2279 2280
CONECT 2279 2278 2278
CONECT 2280 2278
CONECT 2281 2272 2282
CONECT 2282 2281 2283 2285
CONECT 2283 2282 2284 2284 2290
CONECT 2284 2283 2283
CONECT 2285 2282 2286
CONECT 2286 2285 2287
CONECT 2287 2286 2288 2288 2289
CONECT 2288 2287 2287
CONECT 2289 2287
CONECT 2290 2283 2291
CONECT 2291 2290 2292 2294
CONECT 2292 2291 2293 2293 2301
CONECT 2293 2292 2292
CONECT 2294 2291 2295
CONECT 2295 2294 2296 2296 2297
CONECT 2296 2295 2295 2298
CONECT 2297 2295 2299 2299
CONECT 2298 2296 2300 2300
CONECT 2299 2297 2297 2300
CONECT 2300 2298 2298 2299
CONECT 2301 2292 2302
CONECT 2302 2301 2303 2305
CONECT 2303 2302 2304 2304 2307
CONECT 2304 2303 2303
CONECT 2305 2302 2306
CONECT 2306 2305
CONECT 2307 2303 2308
CONECT 2308 2307 2309 2310
CONECT 2309 2308 2313 2314
CONECT 2310 2308 2311 2312
CONECT 2311 2310 2315
CONECT 2312 2310
CONECT 2313 2309
CONECT 2314 2309
CONECT 2315 2311
CONECT 4719 4720 4721
CONECT 4720 4719 4721
CONECT 4721 4719 4720 4722
CONECT 4722 4721 4723
CONECT 4723 4722 4724 4754
CONECT 4724 4723 4725
CONECT 4725 4724 4726
CONECT 4726 4725 4727 4744 4747
CONECT 4727 4726 4728 4729 4754
CONECT 4728 4727
CONECT 4729 4727 4730
CONECT 4730 4729 4731
CONECT 4731 4730 4732 4744
CONECT 4732 4731 4733
CONECT 4733 4732 4734 4743
CONECT 4734 4733 4735 4742
CONECT 4735 4734 4736
CONECT 4736 4735 4737
CONECT 4737 4736 4738
CONECT 4738 4737 4739 4742
CONECT 4739 4738 4740
CONECT 4740 4739 4741
CONECT 4741 4740 4742
CONECT 4742 4734 4738 4741
CONECT 4743 4733
CONECT 4744 4726 4731 4745
CONECT 4745 4744 4746
CONECT 4746 4745 4747 4751
CONECT 4747 4726 4746 4748
CONECT 4748 4747 4749 4753
CONECT 4749 4748 4750
CONECT 4750 4749 4751
CONECT 4751 4746 4750 4752
CONECT 4752 4751
CONECT 4753 4748 4754
CONECT 4754 4723 4727 4753
END
HEADER    VZMN424_200ns
CRYST1   79.416   77.566  125.727  90.00  90.00  90.00 P 1           0
MODEL        1
ATOM      1  N   MET X   1     -36.944 -19.509 -30.468  0.00  0.00           N  
ATOM      5  CA  MET X   1     -35.954 -18.712 -31.151  0.00  0.00           C  
ATOM      7  CB  MET X   1     -35.813 -19.146 -32.630  0.00  0.00           C  
ATOM     10  CG  MET X   1     -34.489 -18.608 -33.320  0.00  0.00           C  
ATOM     13  SD  MET X   1     -33.045 -19.037 -32.312  0.00  0.00           S  
ATOM     14  CE  MET X   1     -32.949 -20.821 -32.719  0.00  0.00           C  
ATOM     18  C   MET X   1     -36.199 -17.243 -31.112  0.00  0.00           C  
ATOM     19  O   MET X   1     -35.333 -16.480 -30.811  0.00  0.00           O  
ATOM     20  N   VAL X   2     -37.422 -16.771 -31.439  0.00  0.00           N  
ATOM     22  CA  VAL X   2     -37.797 -15.391 -31.639  0.00  0.00           C  
ATOM     24  CB  VAL X   2     -39.175 -15.288 -32.285  0.00  0.00           C  
ATOM     26  CG1 VAL X   2     -40.211 -15.666 -31.257  0.00  0.00           C  
ATOM     30  CG2 VAL X   2     -39.571 -13.957 -32.847  0.00  0.00           C  
ATOM     34  C   VAL X   2     -37.538 -14.441 -30.492  0.00  0.00           C  
ATOM     35  O   VAL X   2     -36.990 -13.352 -30.711  0.00  0.00           O  
ATOM     36  N   THR X   3     -37.852 -14.866 -29.280  0.00  0.00           N  
ATOM     38  CA  THR X   3     -37.525 -14.041 -28.093  0.00  0.00           C  
ATOM     40  CB  THR X   3     -38.120 -14.755 -26.870  0.00  0.00           C  
ATOM     42  CG2 THR X   3     -37.481 -14.259 -25.601  0.00  0.00           C  
ATOM     46  OG1 THR X   3     -39.517 -14.408 -26.846  0.00  0.00           O  
ATOM     48  C   THR X   3     -36.028 -13.844 -28.015  0.00  0.00           C  
ATOM     49  O   THR X   3     -35.532 -12.718 -27.836  0.00  0.00           O  
ATOM     50  N   ALA X   4     -35.277 -14.939 -28.128  0.00  0.00           N  
ATOM     52  CA  ALA X   4     -33.808 -14.886 -27.925  0.00  0.00           C  
ATOM     54  CB  ALA X   4     -33.301 -16.328 -27.921  0.00  0.00           C  
ATOM     58  C   ALA X   4     -33.069 -13.973 -28.946  0.00  0.00           C  
ATOM     59  O   ALA X   4     -32.136 -13.248 -28.556  0.00  0.00           O  
ATOM     60  N   ILE X   5     -33.487 -14.055 -30.225  0.00  0.00           N  
ATOM     62  CA  ILE X   5     -32.937 -13.226 -31.359  0.00  0.00           C  
ATOM     64  CB  ILE X   5     -33.182 -13.796 -32.805  0.00  0.00           C  
ATOM     66  CG2 ILE X   5     -32.430 -12.907 -33.813  0.00  0.00           C  
ATOM     70  CG1 ILE X   5     -32.603 -15.171 -33.074  0.00  0.00           C  
ATOM     73  CD1 ILE X   5     -31.086 -15.263 -33.107  0.00  0.00           C  
ATOM     77  C   ILE X   5     -33.468 -11.748 -31.151  0.00  0.00           C  
ATOM     78  O   ILE X   5     -32.683 -10.795 -31.309  0.00  0.00           O  
ATOM     79  N   THR X   6     -34.646 -11.501 -30.613  0.00  0.00           N  
ATOM     81  CA  THR X   6     -35.169 -10.181 -30.244  0.00  0.00           C  
ATOM     83  CB  THR X   6     -36.687 -10.148 -29.831  0.00  0.00           C  
ATOM     85  CG2 THR X   6     -37.313  -8.791 -29.464  0.00  0.00           C  
ATOM     89  OG1 THR X   6     -37.479 -10.511 -30.945  0.00  0.00           O  
ATOM     91  C   THR X   6     -34.306  -9.583 -29.060  0.00  0.00           C  
ATOM     92  O   THR X   6     -33.986  -8.412 -29.145  0.00  0.00           O  
ATOM     93  N   ILE X   7     -33.939 -10.369 -28.031  0.00  0.00           N  
ATOM     95  CA  ILE X   7     -33.112  -9.998 -26.885  0.00  0.00           C  
ATOM     97  CB  ILE X   7     -33.401 -10.871 -25.612  0.00  0.00           C  
ATOM     99  CG2 ILE X   7     -32.403 -10.631 -24.536  0.00  0.00           C  
ATOM    103  CG1 ILE X   7     -34.863 -10.653 -25.084  0.00  0.00           C  
ATOM    106  CD1 ILE X   7     -35.415 -11.817 -24.228  0.00  0.00           C  
ATOM    110  C   ILE X   7     -31.721  -9.754 -27.303  0.00  0.00           C  
ATOM    111  O   ILE X   7     -31.188  -8.738 -26.962  0.00  0.00           O  
ATOM    112  N   MET X   8     -31.178 -10.587 -28.224  0.00  0.00           N  
ATOM    114  CA  MET X   8     -29.887 -10.464 -28.911  0.00  0.00           C  
ATOM    116  CB  MET X   8     -29.713 -11.717 -29.785  0.00  0.00           C  
ATOM    119  CG  MET X   8     -28.410 -11.625 -30.647  0.00  0.00           C  
ATOM    122  SD  MET X   8     -28.018 -13.218 -31.324  0.00  0.00           S  
ATOM    123  CE  MET X   8     -26.647 -13.746 -30.218  0.00  0.00           C  
ATOM    127  C   MET X   8     -29.743  -9.271 -29.875  0.00  0.00           C  
ATOM    128  O   MET X   8     -28.717  -8.621 -29.951  0.00  0.00           O  
ATOM    129  N   ALA X   9     -30.817  -8.859 -30.513  0.00  0.00           N  
ATOM    131  CA  ALA X   9     -30.736  -7.564 -31.173  0.00  0.00           C  
ATOM    133  CB  ALA X   9     -31.977  -7.472 -32.132  0.00  0.00           C  
ATOM    137  C   ALA X   9     -30.644  -6.362 -30.268  0.00  0.00           C  
ATOM    138  O   ALA X   9     -29.821  -5.536 -30.545  0.00  0.00           O  
ATOM    139  N   LEU X  10     -31.447  -6.281 -29.171  0.00  0.00           N  
ATOM    141  CA  LEU X  10     -31.155  -5.295 -28.077  0.00  0.00           C  
ATOM    143  CB  LEU X  10     -32.249  -5.453 -26.980  0.00  0.00           C  
ATOM    146  CG  LEU X  10     -32.141  -4.597 -25.747  0.00  0.00           C  
ATOM    148  CD1 LEU X  10     -32.193  -3.121 -26.056  0.00  0.00           C  
ATOM    152  CD2 LEU X  10     -33.259  -4.913 -24.783  0.00  0.00           C  
ATOM    156  C   LEU X  10     -29.711  -5.350 -27.544  0.00  0.00           C  
ATOM    157  O   LEU X  10     -29.039  -4.358 -27.546  0.00  0.00           O  
ATOM    158  N   TYR X  11     -29.182  -6.530 -27.184  0.00  0.00           N  
ATOM    160  CA  TYR X  11     -27.818  -6.700 -26.631  0.00  0.00           C  
ATOM    162  CB  TYR X  11     -27.602  -8.162 -26.285  0.00  0.00           C  
ATOM    165  CG  TYR X  11     -28.431  -8.770 -25.161  0.00  0.00           C  
ATOM    166  CD1 TYR X  11     -29.264  -8.054 -24.336  0.00  0.00           C  
ATOM    168  CE1 TYR X  11     -29.872  -8.499 -23.224  0.00  0.00           C  
ATOM    170  CZ  TYR X  11     -29.711  -9.882 -22.914  0.00  0.00           C  
ATOM    171  OH  TYR X  11     -30.311 -10.466 -21.842  0.00  0.00           O  
ATOM    173  CE2 TYR X  11     -28.984 -10.726 -23.759  0.00  0.00           C  
ATOM    175  CD2 TYR X  11     -28.299 -10.145 -24.867  0.00  0.00           C  
ATOM    177  C   TYR X  11     -26.705  -6.218 -27.486  0.00  0.00           C  
ATOM    178  O   TYR X  11     -25.729  -5.627 -27.042  0.00  0.00           O  
ATOM    179  N   SER X  12     -26.766  -6.450 -28.860  0.00  0.00           N  
ATOM    181  CA  SER X  12     -25.746  -5.872 -29.801  0.00  0.00           C  
ATOM    183  CB  SER X  12     -26.129  -6.360 -31.207  0.00  0.00           C  
ATOM    186  OG  SER X  12     -26.262  -7.820 -31.284  0.00  0.00           O  
ATOM    188  C   SER X  12     -25.818  -4.342 -29.657  0.00  0.00           C  
ATOM    189  O   SER X  12     -24.826  -3.731 -29.571  0.00  0.00           O  
ATOM    190  N   ILE X  13     -27.035  -3.757 -29.706  0.00  0.00           N  
ATOM    192  CA  ILE X  13     -27.141  -2.273 -29.683  0.00  0.00           C  
ATOM    194  CB  ILE X  13     -28.571  -1.865 -30.004  0.00  0.00           C  
ATOM    196  CG2 ILE X  13     -28.826  -0.469 -29.515  0.00  0.00           C  
ATOM    200  CG1 ILE X  13     -28.741  -2.087 -31.548  0.00  0.00           C  
ATOM    203  CD1 ILE X  13     -30.158  -2.130 -31.972  0.00  0.00           C  
ATOM    207  C   ILE X  13     -26.617  -1.762 -28.312  0.00  0.00           C  
ATOM    208  O   ILE X  13     -25.950  -0.713 -28.287  0.00  0.00           O  
ATOM    209  N   VAL X  14     -27.021  -2.437 -27.226  0.00  0.00           N  
ATOM    211  CA  VAL X  14     -26.455  -2.116 -25.847  0.00  0.00           C  
ATOM    213  CB  VAL X  14     -26.968  -3.001 -24.609  0.00  0.00           C  
ATOM    215  CG1 VAL X  14     -26.442  -2.723 -23.193  0.00  0.00           C  
ATOM    219  CG2 VAL X  14     -28.503  -2.998 -24.567  0.00  0.00           C  
ATOM    223  C   VAL X  14     -24.899  -2.139 -25.872  0.00  0.00           C  
ATOM    224  O   VAL X  14     -24.255  -1.195 -25.392  0.00  0.00           O  
ATOM    225  N   CYS X  15     -24.267  -3.130 -26.479  0.00  0.00           N  
ATOM    227  CA  CYS X  15     -22.778  -3.242 -26.649  0.00  0.00           C  
ATOM    229  CB  CYS X  15     -22.391  -4.639 -27.158  0.00  0.00           C  
ATOM    232  SG  CYS X  15     -20.709  -4.858 -27.633  0.00  0.00           S  
ATOM    234  C   CYS X  15     -22.173  -2.088 -27.482  0.00  0.00           C  
ATOM    235  O   CYS X  15     -21.194  -1.551 -27.017  0.00  0.00           O  
ATOM    236  N   VAL X  16     -22.601  -1.860 -28.724  0.00  0.00           N  
ATOM    238  CA  VAL X  16     -22.047  -0.842 -29.738  0.00  0.00           C  
ATOM    240  CB  VAL X  16     -22.898  -1.055 -31.074  0.00  0.00           C  
ATOM    242  CG1 VAL X  16     -22.701   0.095 -32.053  0.00  0.00           C  
ATOM    246  CG2 VAL X  16     -22.534  -2.445 -31.713  0.00  0.00           C  
ATOM    250  C   VAL X  16     -22.190   0.604 -29.247  0.00  0.00           C  
ATOM    251  O   VAL X  16     -21.201   1.306 -29.121  0.00  0.00           O  
ATOM    252  N   VAL X  17     -23.407   1.071 -28.841  0.00  0.00           N  
ATOM    254  CA  VAL X  17     -23.620   2.432 -28.238  0.00  0.00           C  
ATOM    256  CB  VAL X  17     -25.159   2.694 -27.906  0.00  0.00           C  
ATOM    258  CG1 VAL X  17     -25.397   4.112 -27.422  0.00  0.00           C  
ATOM    262  CG2 VAL X  17     -25.886   2.690 -29.278  0.00  0.00           C  
ATOM    266  C   VAL X  17     -22.986   2.552 -26.806  0.00  0.00           C  
ATOM    267  O   VAL X  17     -22.226   3.505 -26.495  0.00  0.00           O  
ATOM    268  N   GLY X  18     -23.325   1.601 -25.931  0.00  0.00           N  
ATOM    270  CA  GLY X  18     -22.981   1.642 -24.500  0.00  0.00           C  
ATOM    273  C   GLY X  18     -21.432   1.693 -24.202  0.00  0.00           C  
ATOM    274  O   GLY X  18     -20.998   2.479 -23.361  0.00  0.00           O  
ATOM    275  N   LEU X  19     -20.700   0.796 -24.888  0.00  0.00           N  
ATOM    277  CA  LEU X  19     -19.299   0.683 -24.707  0.00  0.00           C  
ATOM    279  CB  LEU X  19     -18.807  -0.603 -25.502  0.00  0.00           C  
ATOM    282  CG  LEU X  19     -17.326  -0.944 -25.509  0.00  0.00           C  
ATOM    284  CD1 LEU X  19     -16.856  -1.080 -24.058  0.00  0.00           C  
ATOM    288  CD2 LEU X  19     -17.067  -2.297 -26.252  0.00  0.00           C  
ATOM    292  C   LEU X  19     -18.669   1.925 -25.242  0.00  0.00           C  
ATOM    293  O   LEU X  19     -17.932   2.536 -24.513  0.00  0.00           O  
ATOM    294  N   PHE X  20     -19.047   2.461 -26.438  0.00  0.00           N  
ATOM    296  CA  PHE X  20     -18.395   3.707 -26.938  0.00  0.00           C  
ATOM    298  CB  PHE X  20     -18.553   3.846 -28.512  0.00  0.00           C  
ATOM    301  CG  PHE X  20     -17.477   3.155 -29.277  0.00  0.00           C  
ATOM    302  CD1 PHE X  20     -16.331   3.846 -29.779  0.00  0.00           C  
ATOM    304  CE1 PHE X  20     -15.261   3.117 -30.400  0.00  0.00           C  
ATOM    306  CZ  PHE X  20     -15.433   1.772 -30.663  0.00  0.00           C  
ATOM    308  CE2 PHE X  20     -16.497   1.091 -30.198  0.00  0.00           C  
ATOM    310  CD2 PHE X  20     -17.567   1.773 -29.498  0.00  0.00           C  
ATOM    312  C   PHE X  20     -18.870   4.967 -26.210  0.00  0.00           C  
ATOM    313  O   PHE X  20     -18.115   5.874 -26.021  0.00  0.00           O  
ATOM    314  N   GLY X  21     -20.043   4.905 -25.556  0.00  0.00           N  
ATOM    316  CA  GLY X  21     -20.654   5.821 -24.514  0.00  0.00           C  
ATOM    319  C   GLY X  21     -19.804   5.922 -23.242  0.00  0.00           C  
ATOM    320  O   GLY X  21     -19.407   7.014 -22.880  0.00  0.00           O  
ATOM    321  N   ASN X  22     -19.534   4.784 -22.597  0.00  0.00           N  
ATOM    323  CA  ASN X  22     -18.634   4.701 -21.466  0.00  0.00           C  
ATOM    325  CB  ASN X  22     -18.671   3.377 -20.704  0.00  0.00           C  
ATOM    328  CG  ASN X  22     -20.080   3.124 -20.175  0.00  0.00           C  
ATOM    329  OD1 ASN X  22     -20.415   3.817 -19.224  0.00  0.00           O  
ATOM    330  ND2 ASN X  22     -20.934   2.317 -20.715  0.00  0.00           N  
ATOM    333  C   ASN X  22     -17.231   5.173 -21.822  0.00  0.00           C  
ATOM    334  O   ASN X  22     -16.612   5.844 -20.980  0.00  0.00           O  
ATOM    335  N   PHE X  23     -16.773   5.036 -23.057  0.00  0.00           N  
ATOM    337  CA  PHE X  23     -15.516   5.628 -23.476  0.00  0.00           C  
ATOM    339  CB  PHE X  23     -15.065   4.963 -24.814  0.00  0.00           C  
ATOM    342  CG  PHE X  23     -14.656   3.491 -24.721  0.00  0.00           C  
ATOM    343  CD1 PHE X  23     -14.629   2.774 -25.961  0.00  0.00           C  
ATOM    345  CE1 PHE X  23     -14.318   1.405 -26.053  0.00  0.00           C  
ATOM    347  CZ  PHE X  23     -13.749   0.777 -24.910  0.00  0.00           C  
ATOM    349  CE2 PHE X  23     -13.677   1.514 -23.683  0.00  0.00           C  
ATOM    351  CD2 PHE X  23     -14.196   2.842 -23.584  0.00  0.00           C  
ATOM    353  C   PHE X  23     -15.599   7.124 -23.592  0.00  0.00           C  
ATOM    354  O   PHE X  23     -14.716   7.787 -23.057  0.00  0.00           O  
ATOM    355  N   LEU X  24     -16.638   7.678 -24.258  0.00  0.00           N  
ATOM    357  CA  LEU X  24     -16.971   9.108 -24.283  0.00  0.00           C  
ATOM    359  CB  LEU X  24     -18.210   9.208 -25.097  0.00  0.00           C  
ATOM    362  CG  LEU X  24     -18.547  10.624 -25.574  0.00  0.00           C  
ATOM    364  CD1 LEU X  24     -17.671  11.150 -26.724  0.00  0.00           C  
ATOM    368  CD2 LEU X  24     -19.889  10.757 -25.886  0.00  0.00           C  
ATOM    372  C   LEU X  24     -16.997   9.764 -22.938  0.00  0.00           C  
ATOM    373  O   LEU X  24     -16.217  10.707 -22.718  0.00  0.00           O  
ATOM    374  N   VAL X  25     -17.770   9.086 -22.006  0.00  0.00           N  
ATOM    376  CA  VAL X  25     -17.913   9.543 -20.692  0.00  0.00           C  
ATOM    378  CB  VAL X  25     -19.009   8.733 -19.973  0.00  0.00           C  
ATOM    380  CG1 VAL X  25     -19.189   8.773 -18.480  0.00  0.00           C  
ATOM    384  CG2 VAL X  25     -20.303   9.297 -20.477  0.00  0.00           C  
ATOM    388  C   VAL X  25     -16.662   9.496 -19.798  0.00  0.00           C  
ATOM    389  O   VAL X  25     -16.473  10.407 -18.945  0.00  0.00           O  
ATOM    390  N   MET X  26     -15.759   8.506 -19.976  0.00  0.00           N  
ATOM    392  CA  MET X  26     -14.429   8.523 -19.351  0.00  0.00           C  
ATOM    394  CB  MET X  26     -13.669   7.216 -19.651  0.00  0.00           C  
ATOM    397  CG  MET X  26     -13.988   6.023 -18.805  0.00  0.00           C  
ATOM    400  SD  MET X  26     -13.090   4.556 -19.427  0.00  0.00           S  
ATOM    401  CE  MET X  26     -14.377   3.319 -19.729  0.00  0.00           C  
ATOM    405  C   MET X  26     -13.505   9.661 -19.895  0.00  0.00           C  
ATOM    406  O   MET X  26     -12.820  10.313 -19.093  0.00  0.00           O  
ATOM    407  N   TYR X  27     -13.495   9.872 -21.237  0.00  0.00           N  
ATOM    409  CA  TYR X  27     -12.573  10.727 -21.880  0.00  0.00           C  
ATOM    411  CB  TYR X  27     -12.641  10.379 -23.344  0.00  0.00           C  
ATOM    414  CG  TYR X  27     -12.062  11.385 -24.309  0.00  0.00           C  
ATOM    415  CD1 TYR X  27     -10.670  11.615 -24.434  0.00  0.00           C  
ATOM    417  CE1 TYR X  27     -10.286  12.522 -25.440  0.00  0.00           C  
ATOM    419  CZ  TYR X  27     -11.179  13.410 -26.030  0.00  0.00           C  
ATOM    420  OH  TYR X  27     -10.647  14.438 -26.758  0.00  0.00           O  
ATOM    422  CE2 TYR X  27     -12.524  13.335 -25.729  0.00  0.00           C  
ATOM    424  CD2 TYR X  27     -13.009  12.229 -24.933  0.00  0.00           C  
ATOM    426  C   TYR X  27     -12.790  12.225 -21.689  0.00  0.00           C  
ATOM    427  O   TYR X  27     -11.878  13.045 -21.442  0.00  0.00           O  
ATOM    428  N   VAL X  28     -14.048  12.653 -21.689  0.00  0.00           N  
ATOM    430  CA  VAL X  28     -14.413  14.057 -21.625  0.00  0.00           C  
ATOM    432  CB  VAL X  28     -15.836  14.237 -22.089  0.00  0.00           C  
ATOM    434  CG1 VAL X  28     -16.834  13.529 -21.107  0.00  0.00           C  
ATOM    438  CG2 VAL X  28     -16.292  15.675 -22.256  0.00  0.00           C  
ATOM    442  C   VAL X  28     -14.189  14.760 -20.244  0.00  0.00           C  
ATOM    443  O   VAL X  28     -13.737  15.923 -20.141  0.00  0.00           O  
ATOM    444  N   ILE X  29     -14.287  13.993 -19.082  0.00  0.00           N  
ATOM    446  CA  ILE X  29     -14.007  14.456 -17.723  0.00  0.00           C  
ATOM    448  CB  ILE X  29     -14.734  13.487 -16.767  0.00  0.00           C  
ATOM    450  CG2 ILE X  29     -14.218  13.505 -15.338  0.00  0.00           C  
ATOM    454  CG1 ILE X  29     -16.280  13.545 -16.843  0.00  0.00           C  
ATOM    457  CD1 ILE X  29     -17.039  12.260 -16.489  0.00  0.00           C  
ATOM    461  C   ILE X  29     -12.472  14.722 -17.626  0.00  0.00           C  
ATOM    462  O   ILE X  29     -12.010  15.345 -16.676  0.00  0.00           O  
ATOM    463  N   VAL X  30     -11.681  14.177 -18.556  0.00  0.00           N  
ATOM    465  CA  VAL X  30     -10.244  14.421 -18.738  0.00  0.00           C  
ATOM    467  CB  VAL X  30      -9.452  13.145 -19.115  0.00  0.00           C  
ATOM    469  CG1 VAL X  30      -7.966  13.601 -19.048  0.00  0.00           C  
ATOM    473  CG2 VAL X  30      -9.633  12.001 -18.076  0.00  0.00           C  
ATOM    477  C   VAL X  30     -10.054  15.570 -19.701  0.00  0.00           C  
ATOM    478  O   VAL X  30      -9.133  16.354 -19.424  0.00  0.00           O  
ATOM    479  N   ARG X  31     -10.838  15.655 -20.809  0.00  0.00           N  
ATOM    481  CA  ARG X  31     -10.648  16.570 -21.939  0.00  0.00           C  
ATOM    483  CB  ARG X  31     -11.715  16.273 -23.094  0.00  0.00           C  
ATOM    486  CG  ARG X  31     -11.668  17.238 -24.349  0.00  0.00           C  
ATOM    489  CD  ARG X  31     -10.281  17.291 -25.072  0.00  0.00           C  
ATOM    492  NE  ARG X  31     -10.283  18.489 -25.928  0.00  0.00           N  
ATOM    494  CZ  ARG X  31      -9.310  18.828 -26.720  0.00  0.00           C  
ATOM    495  NH1 ARG X  31      -8.324  18.018 -27.027  0.00  0.00           N1+
ATOM    498  NH2 ARG X  31      -9.379  19.986 -27.348  0.00  0.00           N  
ATOM    501  C   ARG X  31     -10.788  18.051 -21.459  0.00  0.00           C  
ATOM    502  O   ARG X  31      -9.933  18.850 -21.757  0.00  0.00           O  
ATOM    503  N   TYR X  32     -11.922  18.396 -20.857  0.00  0.00           N  
ATOM    505  CA  TYR X  32     -12.224  19.771 -20.390  0.00  0.00           C  
ATOM    507  CB  TYR X  32     -13.727  20.053 -20.492  0.00  0.00           C  
ATOM    510  CG  TYR X  32     -14.412  19.906 -21.786  0.00  0.00           C  
ATOM    511  CD1 TYR X  32     -13.790  20.336 -22.995  0.00  0.00           C  
ATOM    513  CE1 TYR X  32     -14.458  20.128 -24.209  0.00  0.00           C  
ATOM    515  CZ  TYR X  32     -15.750  19.569 -24.329  0.00  0.00           C  
ATOM    516  OH  TYR X  32     -16.363  19.444 -25.552  0.00  0.00           O  
ATOM    518  CE2 TYR X  32     -16.364  19.194 -23.104  0.00  0.00           C  
ATOM    520  CD2 TYR X  32     -15.672  19.295 -21.840  0.00  0.00           C  
ATOM    522  C   TYR X  32     -11.606  19.980 -18.938  0.00  0.00           C  
ATOM    523  O   TYR X  32     -12.080  19.306 -17.998  0.00  0.00           O  
ATOM    524  N   THR X  33     -10.696  20.922 -18.815  0.00  0.00           N  
ATOM    526  CA  THR X  33     -10.014  21.160 -17.527  0.00  0.00           C  
ATOM    528  CB  THR X  33      -8.939  22.301 -17.711  0.00  0.00           C  
ATOM    530  CG2 THR X  33      -9.336  23.780 -18.137  0.00  0.00           C  
ATOM    534  OG1 THR X  33      -8.287  22.420 -16.462  0.00  0.00           O  
ATOM    536  C   THR X  33     -10.882  21.358 -16.304  0.00  0.00           C  
ATOM    537  O   THR X  33     -10.477  20.826 -15.244  0.00  0.00           O  
ATOM    538  N   LYS X  34     -12.015  22.010 -16.441  0.00  0.00           N  
ATOM    540  CA  LYS X  34     -12.933  22.248 -15.302  0.00  0.00           C  
ATOM    542  CB  LYS X  34     -13.600  23.586 -15.457  0.00  0.00           C  
ATOM    545  CG  LYS X  34     -12.734  24.791 -15.778  0.00  0.00           C  
ATOM    548  CD  LYS X  34     -13.348  26.204 -15.462  0.00  0.00           C  
ATOM    551  CE  LYS X  34     -12.509  27.386 -15.927  0.00  0.00           C  
ATOM    554  NZ  LYS X  34     -13.063  28.658 -15.511  0.00  0.00           N1+
ATOM    558  C   LYS X  34     -13.922  21.082 -15.007  0.00  0.00           C  
ATOM    559  O   LYS X  34     -14.645  21.137 -14.002  0.00  0.00           O  
ATOM    560  N   MET X  35     -13.942  20.033 -15.825  0.00  0.00           N  
ATOM    562  CA  MET X  35     -14.849  18.912 -15.723  0.00  0.00           C  
ATOM    564  CB  MET X  35     -15.188  18.364 -17.173  0.00  0.00           C  
ATOM    567  CG  MET X  35     -16.384  17.394 -17.136  0.00  0.00           C  
ATOM    570  SD  MET X  35     -17.142  17.092 -18.716  0.00  0.00           S  
ATOM    571  CE  MET X  35     -18.594  16.090 -18.261  0.00  0.00           C  
ATOM    575  C   MET X  35     -14.424  17.768 -14.833  0.00  0.00           C  
ATOM    576  O   MET X  35     -15.220  16.848 -14.473  0.00  0.00           O  
ATOM    577  N   LYS X  36     -13.181  17.810 -14.355  0.00  0.00           N  
ATOM    579  CA  LYS X  36     -12.656  17.007 -13.234  0.00  0.00           C  
ATOM    581  CB  LYS X  36     -11.155  17.139 -13.163  0.00  0.00           C  
ATOM    584  CG  LYS X  36     -10.502  18.521 -12.688  0.00  0.00           C  
ATOM    587  CD  LYS X  36      -8.951  18.415 -12.524  0.00  0.00           C  
ATOM    590  CE  LYS X  36      -8.434  19.754 -12.088  0.00  0.00           C  
ATOM    593  NZ  LYS X  36      -8.375  20.680 -13.209  0.00  0.00           N1+
ATOM    597  C   LYS X  36     -13.345  17.062 -11.821  0.00  0.00           C  
ATOM    598  O   LYS X  36     -12.725  16.804 -10.766  0.00  0.00           O  
ATOM    599  N   THR X  37     -14.614  17.436 -11.787  0.00  0.00           N  
ATOM    601  CA  THR X  37     -15.419  17.590 -10.537  0.00  0.00           C  
ATOM    603  CB  THR X  37     -16.864  18.031 -10.881  0.00  0.00           C  
ATOM    605  CG2 THR X  37     -16.961  19.119 -11.897  0.00  0.00           C  
ATOM    609  OG1 THR X  37     -17.709  17.008 -11.350  0.00  0.00           O  
ATOM    611  C   THR X  37     -15.478  16.355  -9.592  0.00  0.00           C  
ATOM    612  O   THR X  37     -15.549  15.253 -10.063  0.00  0.00           O  
ATOM    613  N   ALA X  38     -15.565  16.522  -8.283  0.00  0.00           N  
ATOM    615  CA  ALA X  38     -15.696  15.447  -7.277  0.00  0.00           C  
ATOM    617  CB  ALA X  38     -15.714  16.049  -5.885  0.00  0.00           C  
ATOM    621  C   ALA X  38     -16.843  14.490  -7.555  0.00  0.00           C  
ATOM    622  O   ALA X  38     -16.698  13.263  -7.542  0.00  0.00           O  
ATOM    623  N   THR X  39     -17.978  15.051  -8.004  0.00  0.00           N  
ATOM    625  CA  THR X  39     -19.130  14.205  -8.447  0.00  0.00           C  
ATOM    627  CB  THR X  39     -20.459  14.998  -8.512  0.00  0.00           C  
ATOM    629  CG2 THR X  39     -21.669  14.145  -8.352  0.00  0.00           C  
ATOM    633  OG1 THR X  39     -20.387  15.893  -7.444  0.00  0.00           O  
ATOM    635  C   THR X  39     -18.904  13.568  -9.840  0.00  0.00           C  
ATOM    636  O   THR X  39     -19.428  12.410  -9.963  0.00  0.00           O  
ATOM    637  N   ASN X  40     -18.093  14.027 -10.767  0.00  0.00           N  
ATOM    639  CA  ASN X  40     -17.829  13.325 -11.977  0.00  0.00           C  
ATOM    641  CB  ASN X  40     -17.324  14.413 -12.951  0.00  0.00           C  
ATOM    644  CG  ASN X  40     -18.432  15.070 -13.679  0.00  0.00           C  
ATOM    645  OD1 ASN X  40     -19.637  14.886 -13.470  0.00  0.00           O  
ATOM    646  ND2 ASN X  40     -18.108  16.015 -14.488  0.00  0.00           N  
ATOM    649  C   ASN X  40     -16.737  12.209 -11.855  0.00  0.00           C  
ATOM    650  O   ASN X  40     -16.625  11.324 -12.690  0.00  0.00           O  
ATOM    651  N   ILE X  41     -15.923  12.245 -10.807  0.00  0.00           N  
ATOM    653  CA  ILE X  41     -15.053  11.095 -10.508  0.00  0.00           C  
ATOM    655  CB  ILE X  41     -14.065  11.458  -9.412  0.00  0.00           C  
ATOM    657  CG2 ILE X  41     -13.020  10.312  -9.317  0.00  0.00           C  
ATOM    661  CG1 ILE X  41     -13.431  12.808  -9.548  0.00  0.00           C  
ATOM    664  CD1 ILE X  41     -12.762  13.109 -10.901  0.00  0.00           C  
ATOM    668  C   ILE X  41     -15.890   9.833 -10.122  0.00  0.00           C  
ATOM    669  O   ILE X  41     -15.430   8.713 -10.460  0.00  0.00           O  
ATOM    670  N   TYR X  42     -17.049   9.978  -9.530  0.00  0.00           N  
ATOM    672  CA  TYR X  42     -18.029   8.878  -9.402  0.00  0.00           C  
ATOM    674  CB  TYR X  42     -19.089   9.236  -8.394  0.00  0.00           C  
ATOM    677  CG  TYR X  42     -18.604   9.443  -6.952  0.00  0.00           C  
ATOM    678  CD1 TYR X  42     -18.221   8.470  -6.057  0.00  0.00           C  
ATOM    680  CE1 TYR X  42     -17.634   8.771  -4.790  0.00  0.00           C  
ATOM    682  CZ  TYR X  42     -17.497  10.114  -4.368  0.00  0.00           C  
ATOM    683  OH  TYR X  42     -16.866  10.499  -3.194  0.00  0.00           O  
ATOM    685  CE2 TYR X  42     -18.004  11.099  -5.223  0.00  0.00           C  
ATOM    687  CD2 TYR X  42     -18.464  10.755  -6.501  0.00  0.00           C  
ATOM    689  C   TYR X  42     -18.710   8.448 -10.799  0.00  0.00           C  
ATOM    690  O   TYR X  42     -18.843   7.300 -11.093  0.00  0.00           O  
ATOM    691  N   ILE X  43     -19.043   9.477 -11.645  0.00  0.00           N  
ATOM    693  CA  ILE X  43     -19.573   9.324 -12.963  0.00  0.00           C  
ATOM    695  CB  ILE X  43     -20.104  10.656 -13.585  0.00  0.00           C  
ATOM    697  CG2 ILE X  43     -20.615  10.437 -14.965  0.00  0.00           C  
ATOM    701  CG1 ILE X  43     -21.210  11.316 -12.609  0.00  0.00           C  
ATOM    704  CD1 ILE X  43     -22.534  10.604 -12.574  0.00  0.00           C  
ATOM    708  C   ILE X  43     -18.562   8.753 -13.951  0.00  0.00           C  
ATOM    709  O   ILE X  43     -18.964   7.898 -14.694  0.00  0.00           O  
ATOM    710  N   PHE X  44     -17.276   9.048 -13.861  0.00  0.00           N  
ATOM    712  CA  PHE X  44     -16.182   8.249 -14.392  0.00  0.00           C  
ATOM    714  CB  PHE X  44     -14.867   8.965 -14.124  0.00  0.00           C  
ATOM    717  CG  PHE X  44     -13.615   8.483 -14.888  0.00  0.00           C  
ATOM    718  CD1 PHE X  44     -12.952   9.235 -15.859  0.00  0.00           C  
ATOM    720  CE1 PHE X  44     -11.685   8.726 -16.370  0.00  0.00           C  
ATOM    722  CZ  PHE X  44     -11.163   7.448 -16.002  0.00  0.00           C  
ATOM    724  CE2 PHE X  44     -11.877   6.727 -15.019  0.00  0.00           C  
ATOM    726  CD2 PHE X  44     -13.124   7.161 -14.519  0.00  0.00           C  
ATOM    728  C   PHE X  44     -16.097   6.743 -13.826  0.00  0.00           C  
ATOM    729  O   PHE X  44     -15.849   5.790 -14.611  0.00  0.00           O  
ATOM    730  N   ASN X  45     -16.415   6.474 -12.569  0.00  0.00           N  
ATOM    732  CA  ASN X  45     -16.371   5.152 -12.042  0.00  0.00           C  
ATOM    734  CB  ASN X  45     -16.198   5.137 -10.461  0.00  0.00           C  
ATOM    737  CG  ASN X  45     -15.169   4.150 -10.073  0.00  0.00           C  
ATOM    738  OD1 ASN X  45     -14.042   3.991 -10.606  0.00  0.00           O  
ATOM    739  ND2 ASN X  45     -15.328   3.380  -9.042  0.00  0.00           N  
ATOM    742  C   ASN X  45     -17.502   4.195 -12.520  0.00  0.00           C  
ATOM    743  O   ASN X  45     -17.253   3.041 -13.035  0.00  0.00           O  
ATOM    744  N   LEU X  46     -18.685   4.816 -12.609  0.00  0.00           N  
ATOM    746  CA  LEU X  46     -19.880   4.125 -13.201  0.00  0.00           C  
ATOM    748  CB  LEU X  46     -21.158   4.998 -13.144  0.00  0.00           C  
ATOM    751  CG  LEU X  46     -21.605   5.331 -11.691  0.00  0.00           C  
ATOM    753  CD1 LEU X  46     -22.612   6.453 -11.560  0.00  0.00           C  
ATOM    757  CD2 LEU X  46     -22.223   4.145 -11.025  0.00  0.00           C  
ATOM    761  C   LEU X  46     -19.522   3.732 -14.640  0.00  0.00           C  
ATOM    762  O   LEU X  46     -19.842   2.615 -15.078  0.00  0.00           O  
ATOM    763  N   ALA X  47     -18.774   4.561 -15.354  0.00  0.00           N  
ATOM    765  CA  ALA X  47     -18.387   4.262 -16.736  0.00  0.00           C  
ATOM    767  CB  ALA X  47     -18.052   5.545 -17.584  0.00  0.00           C  
ATOM    771  C   ALA X  47     -17.197   3.303 -16.818  0.00  0.00           C  
ATOM    772  O   ALA X  47     -17.180   2.510 -17.748  0.00  0.00           O  
ATOM    773  N   LEU X  48     -16.317   3.300 -15.834  0.00  0.00           N  
ATOM    775  CA  LEU X  48     -15.295   2.262 -15.790  0.00  0.00           C  
ATOM    777  CB  LEU X  48     -14.156   2.793 -14.864  0.00  0.00           C  
ATOM    780  CG  LEU X  48     -12.978   1.794 -14.865  0.00  0.00           C  
ATOM    782  CD1 LEU X  48     -12.248   1.562 -16.169  0.00  0.00           C  
ATOM    786  CD2 LEU X  48     -12.051   2.317 -13.728  0.00  0.00           C  
ATOM    790  C   LEU X  48     -15.853   0.906 -15.465  0.00  0.00           C  
ATOM    791  O   LEU X  48     -15.267  -0.157 -15.891  0.00  0.00           O  
ATOM    792  N   ALA X  49     -16.991   0.899 -14.678  0.00  0.00           N  
ATOM    794  CA  ALA X  49     -17.808  -0.282 -14.382  0.00  0.00           C  
ATOM    796  CB  ALA X  49     -18.716   0.086 -13.184  0.00  0.00           C  
ATOM    800  C   ALA X  49     -18.706  -0.761 -15.558  0.00  0.00           C  
ATOM    801  O   ALA X  49     -18.787  -1.968 -15.797  0.00  0.00           O  
ATOM    802  N   ASP X  50     -19.292   0.076 -16.338  0.00  0.00           N  
ATOM    804  CA  ASP X  50     -20.159  -0.218 -17.439  0.00  0.00           C  
ATOM    806  CB  ASP X  50     -21.336   0.719 -17.676  0.00  0.00           C  
ATOM    809  CG  ASP X  50     -22.379   0.743 -16.604  0.00  0.00           C  
ATOM    810  OD1 ASP X  50     -22.934  -0.274 -16.186  0.00  0.00           O  
ATOM    811  OD2 ASP X  50     -22.774   1.892 -16.324  0.00  0.00           O1-
ATOM    812  C   ASP X  50     -19.485  -0.389 -18.805  0.00  0.00           C  
ATOM    813  O   ASP X  50     -19.989  -1.209 -19.616  0.00  0.00           O  
ATOM    814  N   ALA X  51     -18.312   0.166 -19.001  0.00  0.00           N  
ATOM    816  CA  ALA X  51     -17.571  -0.231 -20.220  0.00  0.00           C  
ATOM    818  CB  ALA X  51     -16.312   0.589 -20.290  0.00  0.00           C  
ATOM    822  C   ALA X  51     -17.067  -1.723 -20.133  0.00  0.00           C  
ATOM    823  O   ALA X  51     -16.972  -2.411 -21.151  0.00  0.00           O  
ATOM    824  N   LEU X  52     -16.952  -2.306 -18.954  0.00  0.00           N  
ATOM    826  CA  LEU X  52     -16.681  -3.710 -18.631  0.00  0.00           C  
ATOM    828  CB  LEU X  52     -16.056  -3.986 -17.200  0.00  0.00           C  
ATOM    831  CG  LEU X  52     -14.599  -3.569 -17.049  0.00  0.00           C  
ATOM    833  CD1 LEU X  52     -14.060  -4.243 -15.823  0.00  0.00           C  
ATOM    837  CD2 LEU X  52     -13.666  -3.971 -18.177  0.00  0.00           C  
ATOM    841  C   LEU X  52     -17.990  -4.495 -18.876  0.00  0.00           C  
ATOM    842  O   LEU X  52     -17.920  -5.550 -19.556  0.00  0.00           O  
ATOM    843  N   ALA X  53     -19.139  -4.019 -18.447  0.00  0.00           N  
ATOM    845  CA  ALA X  53     -20.428  -4.707 -18.708  0.00  0.00           C  
ATOM    847  CB  ALA X  53     -21.598  -4.016 -17.868  0.00  0.00           C  
ATOM    851  C   ALA X  53     -20.703  -4.808 -20.233  0.00  0.00           C  
ATOM    852  O   ALA X  53     -20.864  -5.961 -20.692  0.00  0.00           O  
ATOM    853  N   THR X  54     -20.751  -3.743 -20.936  0.00  0.00           N  
ATOM    855  CA  THR X  54     -21.013  -3.654 -22.405  0.00  0.00           C  
ATOM    857  CB  THR X  54     -21.252  -2.152 -22.777  0.00  0.00           C  
ATOM    859  CG2 THR X  54     -22.450  -1.555 -22.036  0.00  0.00           C  
ATOM    863  OG1 THR X  54     -20.167  -1.455 -22.320  0.00  0.00           O  
ATOM    865  C   THR X  54     -19.897  -4.142 -23.269  0.00  0.00           C  
ATOM    866  O   THR X  54     -20.251  -4.390 -24.413  0.00  0.00           O  
ATOM    867  N   SER X  55     -18.701  -4.239 -22.813  0.00  0.00           N  
ATOM    869  CA  SER X  55     -17.791  -5.156 -23.460  0.00  0.00           C  
ATOM    871  CB  SER X  55     -16.309  -4.739 -23.372  0.00  0.00           C  
ATOM    874  OG  SER X  55     -15.826  -4.436 -22.125  0.00  0.00           O  
ATOM    876  C   SER X  55     -18.000  -6.605 -23.133  0.00  0.00           C  
ATOM    877  O   SER X  55     -17.838  -7.354 -24.081  0.00  0.00           O  
ATOM    878  N   THR X  56     -18.391  -7.049 -21.963  0.00  0.00           N  
ATOM    880  CA  THR X  56     -18.777  -8.492 -21.763  0.00  0.00           C  
ATOM    882  CB  THR X  56     -18.585  -9.012 -20.355  0.00  0.00           C  
ATOM    884  CG2 THR X  56     -17.127  -8.883 -20.012  0.00  0.00           C  
ATOM    888  OG1 THR X  56     -19.335  -8.274 -19.398  0.00  0.00           O  
ATOM    890  C   THR X  56     -20.086  -9.017 -22.293  0.00  0.00           C  
ATOM    891  O   THR X  56     -20.212 -10.213 -22.442  0.00  0.00           O  
ATOM    892  N   LEU X  57     -20.927  -8.130 -22.791  0.00  0.00           N  
ATOM    894  CA  LEU X  57     -22.278  -8.457 -23.149  0.00  0.00           C  
ATOM    896  CB  LEU X  57     -23.116  -7.220 -23.273  0.00  0.00           C  
ATOM    899  CG  LEU X  57     -24.629  -7.368 -23.708  0.00  0.00           C  
ATOM    901  CD1 LEU X  57     -25.376  -8.173 -22.608  0.00  0.00           C  
ATOM    905  CD2 LEU X  57     -25.327  -6.010 -23.745  0.00  0.00           C  
ATOM    909  C   LEU X  57     -22.438  -9.395 -24.348  0.00  0.00           C  
ATOM    910  O   LEU X  57     -23.241 -10.305 -24.244  0.00  0.00           O  
ATOM    911  N   PRO X  58     -21.658  -9.312 -25.483  0.00  0.00           N  
ATOM    912  CD  PRO X  58     -20.886  -8.192 -25.907  0.00  0.00           C  
ATOM    915  CG  PRO X  58     -20.737  -8.297 -27.400  0.00  0.00           C  
ATOM    918  CB  PRO X  58     -20.676  -9.784 -27.633  0.00  0.00           C  
ATOM    921  CA  PRO X  58     -21.643 -10.301 -26.565  0.00  0.00           C  
ATOM    923  C   PRO X  58     -21.251 -11.731 -26.155  0.00  0.00           C  
ATOM    924  O   PRO X  58     -21.896 -12.668 -26.610  0.00  0.00           O  
ATOM    925  N   PHE X  59     -20.316 -11.940 -25.297  0.00  0.00           N  
ATOM    927  CA  PHE X  59     -20.035 -13.294 -24.744  0.00  0.00           C  
ATOM    929  CB  PHE X  59     -18.795 -13.156 -23.804  0.00  0.00           C  
ATOM    932  CG  PHE X  59     -17.530 -12.627 -24.394  0.00  0.00           C  
ATOM    933  CD1 PHE X  59     -17.282 -11.195 -24.352  0.00  0.00           C  
ATOM    935  CE1 PHE X  59     -16.107 -10.774 -24.949  0.00  0.00           C  
ATOM    937  CZ  PHE X  59     -15.177 -11.701 -25.416  0.00  0.00           C  
ATOM    939  CE2 PHE X  59     -15.351 -13.104 -25.376  0.00  0.00           C  
ATOM    941  CD2 PHE X  59     -16.522 -13.527 -24.829  0.00  0.00           C  
ATOM    943  C   PHE X  59     -21.148 -13.830 -23.803  0.00  0.00           C  
ATOM    944  O   PHE X  59     -21.333 -15.035 -23.870  0.00  0.00           O  
ATOM    945  N   GLN X  60     -21.944 -13.019 -23.008  0.00  0.00           N  
ATOM    947  CA  GLN X  60     -23.234 -13.471 -22.448  0.00  0.00           C  
ATOM    949  CB  GLN X  60     -23.717 -12.306 -21.493  0.00  0.00           C  
ATOM    952  CG  GLN X  60     -22.945 -12.089 -20.188  0.00  0.00           C  
ATOM    955  CD  GLN X  60     -22.974 -13.255 -19.136  0.00  0.00           C  
ATOM    956  OE1 GLN X  60     -23.090 -14.407 -19.487  0.00  0.00           O  
ATOM    957  NE2 GLN X  60     -22.800 -12.814 -17.855  0.00  0.00           N  
ATOM    960  C   GLN X  60     -24.311 -13.694 -23.544  0.00  0.00           C  
ATOM    961  O   GLN X  60     -24.894 -14.814 -23.571  0.00  0.00           O  
ATOM    962  N   SER X  61     -24.440 -12.770 -24.519  0.00  0.00           N  
ATOM    964  CA  SER X  61     -25.417 -12.815 -25.661  0.00  0.00           C  
ATOM    966  CB  SER X  61     -25.214 -11.553 -26.504  0.00  0.00           C  
ATOM    969  OG  SER X  61     -26.250 -11.187 -27.348  0.00  0.00           O  
ATOM    971  C   SER X  61     -25.372 -14.165 -26.448  0.00  0.00           C  
ATOM    972  O   SER X  61     -26.417 -14.788 -26.730  0.00  0.00           O  
ATOM    973  N   VAL X  62     -24.139 -14.556 -26.771  0.00  0.00           N  
ATOM    975  CA  VAL X  62     -23.931 -15.726 -27.553  0.00  0.00           C  
ATOM    977  CB  VAL X  62     -22.529 -15.648 -28.224  0.00  0.00           C  
ATOM    979  CG1 VAL X  62     -22.169 -17.064 -28.680  0.00  0.00           C  
ATOM    983  CG2 VAL X  62     -22.587 -14.644 -29.459  0.00  0.00           C  
ATOM    987  C   VAL X  62     -24.128 -17.008 -26.711  0.00  0.00           C  
ATOM    988  O   VAL X  62     -24.742 -17.975 -27.247  0.00  0.00           O  
ATOM    989  N   ASN X  63     -23.579 -17.016 -25.468  0.00  0.00           N  
ATOM    991  CA  ASN X  63     -23.897 -18.052 -24.479  0.00  0.00           C  
ATOM    993  CB  ASN X  63     -23.173 -17.713 -23.111  0.00  0.00           C  
ATOM    996  CG  ASN X  63     -23.432 -18.837 -22.126  0.00  0.00           C  
ATOM    997  OD1 ASN X  63     -23.974 -18.570 -21.061  0.00  0.00           O  
ATOM    998  ND2 ASN X  63     -23.060 -20.045 -22.333  0.00  0.00           N  
ATOM   1001  C   ASN X  63     -25.358 -18.386 -24.244  0.00  0.00           C  
ATOM   1002  O   ASN X  63     -25.703 -19.550 -24.100  0.00  0.00           O  
ATOM   1003  N   TYR X  64     -26.249 -17.355 -24.231  0.00  0.00           N  
ATOM   1005  CA  TYR X  64     -27.711 -17.342 -24.091  0.00  0.00           C  
ATOM   1007  CB  TYR X  64     -28.127 -15.915 -23.748  0.00  0.00           C  
ATOM   1010  CG  TYR X  64     -29.601 -15.650 -23.873  0.00  0.00           C  
ATOM   1011  CD1 TYR X  64     -30.439 -16.131 -22.838  0.00  0.00           C  
ATOM   1013  CE1 TYR X  64     -31.788 -15.641 -22.725  0.00  0.00           C  
ATOM   1015  CZ  TYR X  64     -32.309 -14.867 -23.752  0.00  0.00           C  
ATOM   1016  OH  TYR X  64     -33.652 -14.768 -23.878  0.00  0.00           O  
ATOM   1018  CE2 TYR X  64     -31.513 -14.442 -24.848  0.00  0.00           C  
ATOM   1020  CD2 TYR X  64     -30.102 -14.806 -24.866  0.00  0.00           C  
ATOM   1022  C   TYR X  64     -28.339 -17.943 -25.404  0.00  0.00           C  
ATOM   1023  O   TYR X  64     -29.307 -18.711 -25.345  0.00  0.00           O  
ATOM   1024  N   LEU X  65     -27.770 -17.587 -26.601  0.00  0.00           N  
ATOM   1026  CA  LEU X  65     -28.109 -18.305 -27.829  0.00  0.00           C  
ATOM   1028  CB  LEU X  65     -27.919 -17.405 -29.053  0.00  0.00           C  
ATOM   1031  CG  LEU X  65     -29.086 -16.533 -29.437  0.00  0.00           C  
ATOM   1033  CD1 LEU X  65     -30.342 -17.268 -29.858  0.00  0.00           C  
ATOM   1037  CD2 LEU X  65     -29.362 -15.528 -28.374  0.00  0.00           C  
ATOM   1041  C   LEU X  65     -27.606 -19.753 -28.103  0.00  0.00           C  
ATOM   1042  O   LEU X  65     -28.323 -20.585 -28.655  0.00  0.00           O  
ATOM   1043  N   MET X  66     -26.398 -20.139 -27.715  0.00  0.00           N  
ATOM   1045  CA  MET X  66     -25.813 -21.476 -27.907  0.00  0.00           C  
ATOM   1047  CB  MET X  66     -24.287 -21.577 -27.948  0.00  0.00           C  
ATOM   1050  CG  MET X  66     -23.742 -20.825 -29.158  0.00  0.00           C  
ATOM   1053  SD  MET X  66     -21.965 -20.766 -29.465  0.00  0.00           S  
ATOM   1054  CE  MET X  66     -21.685 -22.461 -30.068  0.00  0.00           C  
ATOM   1058  C   MET X  66     -26.402 -22.524 -26.978  0.00  0.00           C  
ATOM   1059  O   MET X  66     -26.386 -23.667 -27.275  0.00  0.00           O  
ATOM   1060  N   GLY X  67     -26.850 -22.083 -25.790  0.00  0.00           N  
ATOM   1062  CA  GLY X  67     -27.207 -23.067 -24.750  0.00  0.00           C  
ATOM   1065  C   GLY X  67     -25.975 -23.786 -24.142  0.00  0.00           C  
ATOM   1066  O   GLY X  67     -26.152 -24.886 -23.603  0.00  0.00           O  
ATOM   1067  N   THR X  68     -24.761 -23.258 -24.311  0.00  0.00           N  
ATOM   1069  CA  THR X  68     -23.376 -23.693 -24.057  0.00  0.00           C  
ATOM   1071  CB  THR X  68     -22.938 -24.480 -25.303  0.00  0.00           C  
ATOM   1073  CG2 THR X  68     -21.586 -25.114 -25.255  0.00  0.00           C  
ATOM   1077  OG1 THR X  68     -23.896 -25.396 -25.671  0.00  0.00           O  
ATOM   1079  C   THR X  68     -22.320 -22.601 -23.878  0.00  0.00           C  
ATOM   1080  O   THR X  68     -22.320 -21.613 -24.611  0.00  0.00           O  
ATOM   1081  N   TRP X  69     -21.454 -22.741 -22.905  0.00  0.00           N  
ATOM   1083  CA  TRP X  69     -20.226 -21.951 -22.934  0.00  0.00           C  
ATOM   1085  CB  TRP X  69     -19.683 -21.883 -21.480  0.00  0.00           C  
ATOM   1088  CG  TRP X  69     -18.704 -20.783 -21.299  0.00  0.00           C  
ATOM   1089  CD1 TRP X  69     -17.433 -20.855 -21.387  0.00  0.00           C  
ATOM   1091  NE1 TRP X  69     -16.825 -19.643 -21.332  0.00  0.00           N  
ATOM   1093  CE2 TRP X  69     -17.739 -18.665 -21.156  0.00  0.00           C  
ATOM   1094  CZ2 TRP X  69     -17.643 -17.299 -21.069  0.00  0.00           C  
ATOM   1096  CH2 TRP X  69     -18.834 -16.587 -20.944  0.00  0.00           C  
ATOM   1098  CZ3 TRP X  69     -20.129 -17.198 -20.765  0.00  0.00           C  
ATOM   1100  CE3 TRP X  69     -20.183 -18.607 -20.884  0.00  0.00           C  
ATOM   1102  CD2 TRP X  69     -18.984 -19.357 -21.101  0.00  0.00           C  
ATOM   1103  C   TRP X  69     -19.159 -22.487 -23.895  0.00  0.00           C  
ATOM   1104  O   TRP X  69     -18.727 -23.635 -23.752  0.00  0.00           O  
ATOM   1105  N   PRO X  70     -18.849 -21.641 -24.917  0.00  0.00           N  
ATOM   1106  CD  PRO X  70     -19.484 -20.412 -25.303  0.00  0.00           C  
ATOM   1109  CG  PRO X  70     -19.015 -20.133 -26.780  0.00  0.00           C  
ATOM   1112  CB  PRO X  70     -18.432 -21.473 -27.116  0.00  0.00           C  
ATOM   1115  CA  PRO X  70     -17.822 -22.022 -25.873  0.00  0.00           C  
ATOM   1117  C   PRO X  70     -16.448 -21.302 -25.621  0.00  0.00           C  
ATOM   1118  O   PRO X  70     -15.475 -21.677 -26.305  0.00  0.00           O  
ATOM   1119  N   PHE X  71     -16.346 -20.213 -24.844  0.00  0.00           N  
ATOM   1121  CA  PHE X  71     -15.120 -19.441 -24.785  0.00  0.00           C  
ATOM   1123  CB  PHE X  71     -15.482 -18.113 -24.236  0.00  0.00           C  
ATOM   1126  CG  PHE X  71     -16.450 -17.319 -25.038  0.00  0.00           C  
ATOM   1127  CD1 PHE X  71     -16.075 -16.783 -26.256  0.00  0.00           C  
ATOM   1129  CE1 PHE X  71     -16.894 -16.028 -27.016  0.00  0.00           C  
ATOM   1131  CZ  PHE X  71     -18.254 -15.947 -26.651  0.00  0.00           C  
ATOM   1133  CE2 PHE X  71     -18.681 -16.582 -25.455  0.00  0.00           C  
ATOM   1135  CD2 PHE X  71     -17.820 -17.275 -24.584  0.00  0.00           C  
ATOM   1137  C   PHE X  71     -14.009 -20.023 -23.851  0.00  0.00           C  
ATOM   1138  O   PHE X  71     -13.064 -19.320 -23.572  0.00  0.00           O  
ATOM   1139  N   GLY X  72     -14.074 -21.259 -23.333  0.00  0.00           N  
ATOM   1141  CA  GLY X  72     -13.102 -21.815 -22.368  0.00  0.00           C  
ATOM   1144  C   GLY X  72     -13.176 -21.194 -20.960  0.00  0.00           C  
ATOM   1145  O   GLY X  72     -13.850 -20.111 -20.774  0.00  0.00           O  
ATOM   1146  N   ASN X  73     -12.353 -21.718 -20.065  0.00  0.00           N  
ATOM   1148  CA  ASN X  73     -12.307 -21.298 -18.645  0.00  0.00           C  
ATOM   1150  CB  ASN X  73     -11.488 -22.449 -18.040  0.00  0.00           C  
ATOM   1153  CG  ASN X  73     -11.763 -22.713 -16.475  0.00  0.00           C  
ATOM   1154  OD1 ASN X  73     -12.919 -22.653 -15.970  0.00  0.00           O  
ATOM   1155  ND2 ASN X  73     -10.691 -22.984 -15.701  0.00  0.00           N  
ATOM   1158  C   ASN X  73     -11.859 -19.947 -18.265  0.00  0.00           C  
ATOM   1159  O   ASN X  73     -12.413 -19.446 -17.306  0.00  0.00           O  
ATOM   1160  N   ILE X  74     -10.953 -19.258 -18.970  0.00  0.00           N  
ATOM   1162  CA  ILE X  74     -10.502 -17.874 -18.612  0.00  0.00           C  
ATOM   1164  CB  ILE X  74      -9.104 -17.552 -19.337  0.00  0.00           C  
ATOM   1166  CG2 ILE X  74      -8.810 -16.073 -19.142  0.00  0.00           C  
ATOM   1170  CG1 ILE X  74      -7.868 -18.324 -18.766  0.00  0.00           C  
ATOM   1173  CD1 ILE X  74      -7.643 -19.755 -19.137  0.00  0.00           C  
ATOM   1177  C   ILE X  74     -11.697 -16.862 -18.865  0.00  0.00           C  
ATOM   1178  O   ILE X  74     -11.956 -15.945 -18.035  0.00  0.00           O  
ATOM   1179  N   LEU X  75     -12.271 -16.972 -20.081  0.00  0.00           N  
ATOM   1181  CA  LEU X  75     -13.391 -16.126 -20.366  0.00  0.00           C  
ATOM   1183  CB  LEU X  75     -13.708 -16.194 -21.895  0.00  0.00           C  
ATOM   1186  CG  LEU X  75     -12.641 -15.386 -22.668  0.00  0.00           C  
ATOM   1188  CD1 LEU X  75     -12.555 -15.896 -24.081  0.00  0.00           C  
ATOM   1192  CD2 LEU X  75     -12.775 -13.891 -22.599  0.00  0.00           C  
ATOM   1196  C   LEU X  75     -14.603 -16.434 -19.488  0.00  0.00           C  
ATOM   1197  O   LEU X  75     -15.372 -15.542 -19.196  0.00  0.00           O  
ATOM   1198  N   CYX X  76     -14.810 -17.661 -19.122  0.00  0.00           N  
ATOM   1200  CA  CYX X  76     -15.861 -17.980 -18.060  0.00  0.00           C  
ATOM   1202  CB  CYX X  76     -15.927 -19.480 -17.790  0.00  0.00           C  
ATOM   1205  SG  CYX X  76     -16.504 -20.044 -16.177  0.00  0.00           S  
ATOM   1206  C   CYX X  76     -15.545 -17.211 -16.730  0.00  0.00           C  
ATOM   1207  O   CYX X  76     -16.398 -16.405 -16.365  0.00  0.00           O  
ATOM   1208  N   LYS X  77     -14.398 -17.399 -16.054  0.00  0.00           N  
ATOM   1210  CA  LYS X  77     -13.980 -16.676 -14.841  0.00  0.00           C  
ATOM   1212  CB  LYS X  77     -12.514 -17.073 -14.500  0.00  0.00           C  
ATOM   1215  CG  LYS X  77     -12.622 -18.483 -13.884  0.00  0.00           C  
ATOM   1218  CD  LYS X  77     -11.294 -19.075 -13.681  0.00  0.00           C  
ATOM   1221  CE  LYS X  77     -11.161 -20.417 -12.874  0.00  0.00           C  
ATOM   1224  NZ  LYS X  77     -11.454 -20.172 -11.520  0.00  0.00           N1+
ATOM   1228  C   LYS X  77     -14.041 -15.124 -15.023  0.00  0.00           C  
ATOM   1229  O   LYS X  77     -14.334 -14.461 -14.020  0.00  0.00           O  
ATOM   1230  N   ILE X  78     -13.707 -14.514 -16.150  0.00  0.00           N  
ATOM   1232  CA  ILE X  78     -13.838 -13.074 -16.351  0.00  0.00           C  
ATOM   1234  CB  ILE X  78     -12.904 -12.713 -17.538  0.00  0.00           C  
ATOM   1236  CG2 ILE X  78     -13.172 -11.316 -18.081  0.00  0.00           C  
ATOM   1240  CG1 ILE X  78     -11.455 -12.923 -17.035  0.00  0.00           C  
ATOM   1243  CD1 ILE X  78     -10.455 -12.677 -18.172  0.00  0.00           C  
ATOM   1247  C   ILE X  78     -15.222 -12.657 -16.566  0.00  0.00           C  
ATOM   1248  O   ILE X  78     -15.582 -11.771 -15.887  0.00  0.00           O  
ATOM   1249  N   VAL X  79     -15.991 -13.264 -17.460  0.00  0.00           N  
ATOM   1251  CA  VAL X  79     -17.418 -12.805 -17.748  0.00  0.00           C  
ATOM   1253  CB  VAL X  79     -17.945 -13.313 -19.064  0.00  0.00           C  
ATOM   1255  CG1 VAL X  79     -19.443 -13.058 -19.230  0.00  0.00           C  
ATOM   1259  CG2 VAL X  79     -17.076 -12.745 -20.240  0.00  0.00           C  
ATOM   1263  C   VAL X  79     -18.316 -13.005 -16.522  0.00  0.00           C  
ATOM   1264  O   VAL X  79     -18.956 -12.060 -16.058  0.00  0.00           O  
ATOM   1265  N   ILE X  80     -18.340 -14.160 -15.884  0.00  0.00           N  
ATOM   1267  CA  ILE X  80     -19.309 -14.417 -14.766  0.00  0.00           C  
ATOM   1269  CB  ILE X  80     -19.380 -15.913 -14.344  0.00  0.00           C  
ATOM   1271  CG2 ILE X  80     -19.739 -16.273 -12.905  0.00  0.00           C  
ATOM   1275  CG1 ILE X  80     -20.323 -16.638 -15.259  0.00  0.00           C  
ATOM   1278  CD1 ILE X  80     -20.049 -16.544 -16.789  0.00  0.00           C  
ATOM   1282  C   ILE X  80     -18.970 -13.628 -13.535  0.00  0.00           C  
ATOM   1283  O   ILE X  80     -19.847 -13.162 -12.815  0.00  0.00           O  
ATOM   1284  N   SER X  81     -17.678 -13.422 -13.240  0.00  0.00           N  
ATOM   1286  CA  SER X  81     -17.344 -12.555 -12.147  0.00  0.00           C  
ATOM   1288  CB  SER X  81     -15.940 -12.795 -11.643  0.00  0.00           C  
ATOM   1291  OG  SER X  81     -14.994 -12.419 -12.550  0.00  0.00           O  
ATOM   1293  C   SER X  81     -17.577 -11.106 -12.405  0.00  0.00           C  
ATOM   1294  O   SER X  81     -18.111 -10.468 -11.544  0.00  0.00           O  
ATOM   1295  N   ILE X  82     -17.283 -10.645 -13.620  0.00  0.00           N  
ATOM   1297  CA  ILE X  82     -17.839  -9.273 -14.063  0.00  0.00           C  
ATOM   1299  CB  ILE X  82     -17.272  -8.747 -15.474  0.00  0.00           C  
ATOM   1301  CG2 ILE X  82     -17.900  -7.500 -15.988  0.00  0.00           C  
ATOM   1305  CG1 ILE X  82     -15.769  -8.504 -15.324  0.00  0.00           C  
ATOM   1308  CD1 ILE X  82     -15.074  -8.442 -16.667  0.00  0.00           C  
ATOM   1312  C   ILE X  82     -19.313  -8.964 -13.764  0.00  0.00           C  
ATOM   1313  O   ILE X  82     -19.623  -7.910 -13.224  0.00  0.00           O  
ATOM   1314  N   ASP X  83     -20.158  -9.971 -14.132  0.00  0.00           N  
ATOM   1316  CA  ASP X  83     -21.567  -9.867 -13.868  0.00  0.00           C  
ATOM   1318  CB  ASP X  83     -22.215 -11.192 -14.304  0.00  0.00           C  
ATOM   1321  CG  ASP X  83     -23.754 -11.142 -14.475  0.00  0.00           C  
ATOM   1322  OD1 ASP X  83     -24.317 -10.249 -15.123  0.00  0.00           O  
ATOM   1323  OD2 ASP X  83     -24.526 -11.982 -13.947  0.00  0.00           O1-
ATOM   1324  C   ASP X  83     -21.970  -9.561 -12.392  0.00  0.00           C  
ATOM   1325  O   ASP X  83     -22.956  -8.828 -12.189  0.00  0.00           O  
ATOM   1326  N   TYR X  84     -21.102  -9.958 -11.390  0.00  0.00           N  
ATOM   1328  CA  TYR X  84     -21.312  -9.479 -10.077  0.00  0.00           C  
ATOM   1330  CB  TYR X  84     -20.838 -10.503  -9.102  0.00  0.00           C  
ATOM   1333  CG  TYR X  84     -21.783 -11.682  -8.963  0.00  0.00           C  
ATOM   1334  CD1 TYR X  84     -21.803 -12.673  -9.938  0.00  0.00           C  
ATOM   1336  CE1 TYR X  84     -22.429 -13.894  -9.775  0.00  0.00           C  
ATOM   1338  CZ  TYR X  84     -23.122 -14.089  -8.504  0.00  0.00           C  
ATOM   1339  OH  TYR X  84     -23.774 -15.283  -8.178  0.00  0.00           O  
ATOM   1341  CE2 TYR X  84     -23.123 -13.103  -7.531  0.00  0.00           C  
ATOM   1343  CD2 TYR X  84     -22.400 -11.920  -7.785  0.00  0.00           C  
ATOM   1345  C   TYR X  84     -20.496  -8.251  -9.765  0.00  0.00           C  
ATOM   1346  O   TYR X  84     -21.082  -7.336  -9.110  0.00  0.00           O  
ATOM   1347  N   TYR X  85     -19.242  -8.214 -10.227  0.00  0.00           N  
ATOM   1349  CA  TYR X  85     -18.319  -7.028  -9.980  0.00  0.00           C  
ATOM   1351  CB  TYR X  85     -17.092  -7.240 -10.861  0.00  0.00           C  
ATOM   1354  CG  TYR X  85     -15.727  -7.478 -10.207  0.00  0.00           C  
ATOM   1355  CD1 TYR X  85     -15.029  -8.720 -10.251  0.00  0.00           C  
ATOM   1357  CE1 TYR X  85     -13.710  -8.809  -9.687  0.00  0.00           C  
ATOM   1359  CZ  TYR X  85     -13.174  -7.652  -9.072  0.00  0.00           C  
ATOM   1360  OH  TYR X  85     -11.888  -7.796  -8.622  0.00  0.00           O  
ATOM   1362  CE2 TYR X  85     -13.932  -6.482  -8.980  0.00  0.00           C  
ATOM   1364  CD2 TYR X  85     -15.152  -6.363  -9.607  0.00  0.00           C  
ATOM   1366  C   TYR X  85     -18.927  -5.671 -10.400  0.00  0.00           C  
ATOM   1367  O   TYR X  85     -18.839  -4.659  -9.643  0.00  0.00           O  
ATOM   1368  N   ASN X  86     -19.711  -5.579 -11.543  0.00  0.00           N  
ATOM   1370  CA  ASN X  86     -20.354  -4.381 -11.977  0.00  0.00           C  
ATOM   1372  CB  ASN X  86     -20.922  -4.658 -13.386  0.00  0.00           C  
ATOM   1375  CG  ASN X  86     -21.901  -3.627 -13.814  0.00  0.00           C  
ATOM   1376  OD1 ASN X  86     -23.085  -3.958 -13.825  0.00  0.00           O  
ATOM   1377  ND2 ASN X  86     -21.591  -2.409 -14.237  0.00  0.00           N  
ATOM   1380  C   ASN X  86     -21.400  -4.026 -10.932  0.00  0.00           C  
ATOM   1381  O   ASN X  86     -21.450  -2.853 -10.490  0.00  0.00           O  
ATOM   1382  N   MET X  87     -22.319  -4.961 -10.627  0.00  0.00           N  
ATOM   1384  CA  MET X  87     -23.403  -4.807  -9.642  0.00  0.00           C  
ATOM   1386  CB  MET X  87     -24.169  -6.156  -9.731  0.00  0.00           C  
ATOM   1389  CG  MET X  87     -25.295  -6.335  -8.654  0.00  0.00           C  
ATOM   1392  SD  MET X  87     -26.225  -7.936  -8.713  0.00  0.00           S  
ATOM   1393  CE  MET X  87     -24.973  -9.121  -8.191  0.00  0.00           C  
ATOM   1397  C   MET X  87     -22.954  -4.351  -8.277  0.00  0.00           C  
ATOM   1398  O   MET X  87     -23.680  -3.595  -7.630  0.00  0.00           O  
ATOM   1399  N   PHE X  88     -21.726  -4.765  -7.761  0.00  0.00           N  
ATOM   1401  CA  PHE X  88     -21.252  -4.287  -6.453  0.00  0.00           C  
ATOM   1403  CB  PHE X  88     -20.193  -5.206  -5.831  0.00  0.00           C  
ATOM   1406  CG  PHE X  88     -20.582  -6.612  -5.405  0.00  0.00           C  
ATOM   1407  CD1 PHE X  88     -19.869  -7.715  -5.892  0.00  0.00           C  
ATOM   1409  CE1 PHE X  88     -20.310  -9.016  -5.523  0.00  0.00           C  
ATOM   1411  CZ  PHE X  88     -21.365  -9.157  -4.556  0.00  0.00           C  
ATOM   1413  CE2 PHE X  88     -21.984  -7.999  -3.971  0.00  0.00           C  
ATOM   1415  CD2 PHE X  88     -21.586  -6.731  -4.423  0.00  0.00           C  
ATOM   1417  C   PHE X  88     -20.713  -2.840  -6.574  0.00  0.00           C  
ATOM   1418  O   PHE X  88     -21.278  -1.908  -5.898  0.00  0.00           O  
ATOM   1419  N   THR X  89     -19.712  -2.543  -7.439  0.00  0.00           N  
ATOM   1421  CA  THR X  89     -18.939  -1.312  -7.549  0.00  0.00           C  
ATOM   1423  CB  THR X  89     -17.928  -1.311  -8.728  0.00  0.00           C  
ATOM   1425  CG2 THR X  89     -16.933  -0.129  -8.786  0.00  0.00           C  
ATOM   1429  OG1 THR X  89     -17.208  -2.496  -8.632  0.00  0.00           O  
ATOM   1431  C   THR X  89     -19.876  -0.140  -7.856  0.00  0.00           C  
ATOM   1432  O   THR X  89     -19.779   0.901  -7.239  0.00  0.00           O  
ATOM   1433  N   SER X  90     -20.704  -0.303  -8.863  0.00  0.00           N  
ATOM   1435  CA  SER X  90     -21.716   0.656  -9.220  0.00  0.00           C  
ATOM   1437  CB  SER X  90     -22.415   0.158 -10.472  0.00  0.00           C  
ATOM   1440  OG  SER X  90     -21.555   0.152 -11.532  0.00  0.00           O  
ATOM   1442  C   SER X  90     -22.755   1.096  -8.160  0.00  0.00           C  
ATOM   1443  O   SER X  90     -22.883   2.283  -7.985  0.00  0.00           O  
ATOM   1444  N   ILE X  91     -23.427   0.181  -7.436  0.00  0.00           N  
ATOM   1446  CA  ILE X  91     -24.270   0.576  -6.308  0.00  0.00           C  
ATOM   1448  CB  ILE X  91     -25.305  -0.464  -5.927  0.00  0.00           C  
ATOM   1450  CG2 ILE X  91     -24.836  -1.582  -4.943  0.00  0.00           C  
ATOM   1454  CG1 ILE X  91     -26.562   0.135  -5.319  0.00  0.00           C  
ATOM   1457  CD1 ILE X  91     -27.450   0.638  -6.425  0.00  0.00           C  
ATOM   1461  C   ILE X  91     -23.471   1.177  -5.187  0.00  0.00           C  
ATOM   1462  O   ILE X  91     -24.011   2.143  -4.599  0.00  0.00           O  
ATOM   1463  N   PHE X  92     -22.292   0.684  -4.822  0.00  0.00           N  
ATOM   1465  CA  PHE X  92     -21.351   1.452  -3.917  0.00  0.00           C  
ATOM   1467  CB  PHE X  92     -20.087   0.557  -3.769  0.00  0.00           C  
ATOM   1470  CG  PHE X  92     -20.367  -0.772  -3.071  0.00  0.00           C  
ATOM   1471  CD1 PHE X  92     -21.611  -1.091  -2.459  0.00  0.00           C  
ATOM   1473  CE1 PHE X  92     -21.824  -2.355  -1.906  0.00  0.00           C  
ATOM   1475  CZ  PHE X  92     -20.822  -3.305  -1.985  0.00  0.00           C  
ATOM   1477  CE2 PHE X  92     -19.659  -2.988  -2.668  0.00  0.00           C  
ATOM   1479  CD2 PHE X  92     -19.383  -1.727  -3.223  0.00  0.00           C  
ATOM   1481  C   PHE X  92     -21.035   2.867  -4.392  0.00  0.00           C  
ATOM   1482  O   PHE X  92     -21.161   3.759  -3.632  0.00  0.00           O  
ATOM   1483  N   THR X  93     -20.670   2.981  -5.673  0.00  0.00           N  
ATOM   1485  CA  THR X  93     -20.420   4.257  -6.361  0.00  0.00           C  
ATOM   1487  CB  THR X  93     -19.872   4.105  -7.850  0.00  0.00           C  
ATOM   1489  CG2 THR X  93     -19.589   5.464  -8.456  0.00  0.00           C  
ATOM   1493  OG1 THR X  93     -18.712   3.335  -7.836  0.00  0.00           O  
ATOM   1495  C   THR X  93     -21.660   5.235  -6.316  0.00  0.00           C  
ATOM   1496  O   THR X  93     -21.499   6.417  -5.941  0.00  0.00           O  
ATOM   1497  N   LEU X  94     -22.901   4.753  -6.588  0.00  0.00           N  
ATOM   1499  CA  LEU X  94     -24.187   5.431  -6.432  0.00  0.00           C  
ATOM   1501  CB  LEU X  94     -25.308   4.500  -6.954  0.00  0.00           C  
ATOM   1504  CG  LEU X  94     -26.612   5.249  -7.361  0.00  0.00           C  
ATOM   1506  CD1 LEU X  94     -26.350   6.319  -8.429  0.00  0.00           C  
ATOM   1510  CD2 LEU X  94     -27.713   4.252  -7.635  0.00  0.00           C  
ATOM   1514  C   LEU X  94     -24.448   5.749  -4.978  0.00  0.00           C  
ATOM   1515  O   LEU X  94     -25.123   6.787  -4.734  0.00  0.00           O  
ATOM   1516  N   CYS X  95     -23.894   4.985  -4.043  0.00  0.00           N  
ATOM   1518  CA  CYS X  95     -23.997   5.307  -2.552  0.00  0.00           C  
ATOM   1520  CB  CYS X  95     -23.663   4.087  -1.645  0.00  0.00           C  
ATOM   1523  SG  CYS X  95     -24.437   4.347  -0.011  0.00  0.00           S  
ATOM   1525  C   CYS X  95     -22.998   6.419  -2.188  0.00  0.00           C  
ATOM   1526  O   CYS X  95     -23.370   7.362  -1.448  0.00  0.00           O  
ATOM   1527  N   THR X  96     -21.787   6.387  -2.713  0.00  0.00           N  
ATOM   1529  CA  THR X  96     -20.752   7.429  -2.409  0.00  0.00           C  
ATOM   1531  CB  THR X  96     -19.366   6.892  -2.645  0.00  0.00           C  
ATOM   1533  CG2 THR X  96     -19.003   5.856  -1.604  0.00  0.00           C  
ATOM   1537  OG1 THR X  96     -19.260   6.380  -3.903  0.00  0.00           O  
ATOM   1539  C   THR X  96     -20.971   8.706  -3.205  0.00  0.00           C  
ATOM   1540  O   THR X  96     -20.731   9.775  -2.600  0.00  0.00           O  
ATOM   1541  N   MET X  97     -21.545   8.709  -4.411  0.00  0.00           N  
ATOM   1543  CA  MET X  97     -21.953   9.860  -5.228  0.00  0.00           C  
ATOM   1545  CB  MET X  97     -22.196   9.330  -6.689  0.00  0.00           C  
ATOM   1548  CG  MET X  97     -22.459  10.485  -7.576  0.00  0.00           C  
ATOM   1551  SD  MET X  97     -22.350  10.065  -9.381  0.00  0.00           S  
ATOM   1552  CE  MET X  97     -24.040   9.577  -9.822  0.00  0.00           C  
ATOM   1556  C   MET X  97     -23.270  10.596  -4.679  0.00  0.00           C  
ATOM   1557  O   MET X  97     -23.492  11.780  -4.950  0.00  0.00           O  
ATOM   1558  N   SER X  98     -24.185   9.870  -3.944  0.00  0.00           N  
ATOM   1560  CA  SER X  98     -25.367  10.419  -3.205  0.00  0.00           C  
ATOM   1562  CB  SER X  98     -26.360   9.284  -3.070  0.00  0.00           C  
ATOM   1565  OG  SER X  98     -26.733   8.798  -4.353  0.00  0.00           O  
ATOM   1567  C   SER X  98     -24.889  10.955  -1.834  0.00  0.00           C  
ATOM   1568  O   SER X  98     -25.408  11.982  -1.401  0.00  0.00           O  
ATOM   1569  N   VAL X  99     -23.821  10.401  -1.307  0.00  0.00           N  
ATOM   1571  CA  VAL X  99     -23.118  10.914  -0.098  0.00  0.00           C  
ATOM   1573  CB  VAL X  99     -22.237   9.845   0.530  0.00  0.00           C  
ATOM   1575  CG1 VAL X  99     -20.904  10.364   1.150  0.00  0.00           C  
ATOM   1579  CG2 VAL X  99     -23.033   9.145   1.653  0.00  0.00           C  
ATOM   1583  C   VAL X  99     -22.370  12.243  -0.374  0.00  0.00           C  
ATOM   1584  O   VAL X  99     -22.494  13.147   0.443  0.00  0.00           O  
ATOM   1585  N   ASP X 100     -21.726  12.293  -1.528  0.00  0.00           N  
ATOM   1587  CA  ASP X 100     -21.073  13.539  -2.062  0.00  0.00           C  
ATOM   1589  CB  ASP X 100     -20.301  13.246  -3.333  0.00  0.00           C  
ATOM   1592  CG  ASP X 100     -19.641  14.433  -4.042  0.00  0.00           C  
ATOM   1593  OD1 ASP X 100     -18.781  15.040  -3.398  0.00  0.00           O  
ATOM   1594  OD2 ASP X 100     -19.929  14.781  -5.223  0.00  0.00           O1-
ATOM   1595  C   ASP X 100     -22.083  14.779  -2.180  0.00  0.00           C  
ATOM   1596  O   ASP X 100     -21.687  15.876  -1.689  0.00  0.00           O  
ATOM   1597  N   ARG X 101     -23.252  14.697  -2.766  0.00  0.00           N  
ATOM   1599  CA  ARG X 101     -24.303  15.787  -2.873  0.00  0.00           C  
ATOM   1601  CB  ARG X 101     -25.206  15.636  -4.141  0.00  0.00           C  
ATOM   1604  CG  ARG X 101     -24.456  15.470  -5.440  0.00  0.00           C  
ATOM   1607  CD  ARG X 101     -23.142  16.238  -5.603  0.00  0.00           C  
ATOM   1610  NE  ARG X 101     -23.254  17.675  -5.268  0.00  0.00           N  
ATOM   1612  CZ  ARG X 101     -22.422  18.685  -5.567  0.00  0.00           C  
ATOM   1613  NH1 ARG X 101     -21.526  18.546  -6.498  0.00  0.00           N1+
ATOM   1616  NH2 ARG X 101     -22.510  19.920  -5.070  0.00  0.00           N  
ATOM   1619  C   ARG X 101     -24.922  16.042  -1.488  0.00  0.00           C  
ATOM   1620  O   ARG X 101     -25.348  17.169  -1.209  0.00  0.00           O  
ATOM   1621  N   TYR X 102     -25.105  14.956  -0.647  0.00  0.00           N  
ATOM   1623  CA  TYR X 102     -25.517  15.070   0.751  0.00  0.00           C  
ATOM   1625  CB  TYR X 102     -25.662  13.632   1.357  0.00  0.00           C  
ATOM   1628  CG  TYR X 102     -25.804  13.649   2.880  0.00  0.00           C  
ATOM   1629  CD1 TYR X 102     -26.959  14.223   3.461  0.00  0.00           C  
ATOM   1631  CE1 TYR X 102     -26.915  14.541   4.845  0.00  0.00           C  
ATOM   1633  CZ  TYR X 102     -25.860  14.093   5.667  0.00  0.00           C  
ATOM   1634  OH  TYR X 102     -25.779  14.304   6.985  0.00  0.00           O  
ATOM   1636  CE2 TYR X 102     -24.766  13.448   5.105  0.00  0.00           C  
ATOM   1638  CD2 TYR X 102     -24.736  13.218   3.701  0.00  0.00           C  
ATOM   1640  C   TYR X 102     -24.601  15.954   1.598  0.00  0.00           C  
ATOM   1641  O   TYR X 102     -25.122  16.889   2.248  0.00  0.00           O  
ATOM   1642  N   ILE X 103     -23.373  15.618   1.576  0.00  0.00           N  
ATOM   1644  CA  ILE X 103     -22.243  16.403   2.279  0.00  0.00           C  
ATOM   1646  CB  ILE X 103     -20.841  15.690   2.110  0.00  0.00           C  
ATOM   1648  CG2 ILE X 103     -19.664  16.631   2.173  0.00  0.00           C  
ATOM   1652  CG1 ILE X 103     -20.696  14.766   3.281  0.00  0.00           C  
ATOM   1655  CD1 ILE X 103     -19.668  13.655   3.226  0.00  0.00           C  
ATOM   1659  C   ILE X 103     -22.210  17.824   1.705  0.00  0.00           C  
ATOM   1660  O   ILE X 103     -21.950  18.746   2.466  0.00  0.00           O  
ATOM   1661  N   ALA X 104     -22.409  18.122   0.398  0.00  0.00           N  
ATOM   1663  CA  ALA X 104     -22.376  19.427  -0.202  0.00  0.00           C  
ATOM   1665  CB  ALA X 104     -22.476  19.277  -1.667  0.00  0.00           C  
ATOM   1669  C   ALA X 104     -23.441  20.326   0.396  0.00  0.00           C  
ATOM   1670  O   ALA X 104     -23.146  21.506   0.623  0.00  0.00           O  
ATOM   1671  N   VAL X 105     -24.598  19.763   0.679  0.00  0.00           N  
ATOM   1673  CA  VAL X 105     -25.664  20.534   1.240  0.00  0.00           C  
ATOM   1675  CB  VAL X 105     -27.026  19.822   0.892  0.00  0.00           C  
ATOM   1677  CG1 VAL X 105     -28.050  20.648   1.634  0.00  0.00           C  
ATOM   1681  CG2 VAL X 105     -27.564  19.764  -0.566  0.00  0.00           C  
ATOM   1685  C   VAL X 105     -25.445  20.812   2.767  0.00  0.00           C  
ATOM   1686  O   VAL X 105     -25.445  21.946   3.343  0.00  0.00           O  
ATOM   1687  N   CYS X 106     -25.326  19.671   3.446  0.00  0.00           N  
ATOM   1689  CA  CYS X 106     -25.575  19.546   4.873  0.00  0.00           C  
ATOM   1691  CB  CYS X 106     -26.119  18.139   5.163  0.00  0.00           C  
ATOM   1694  SG  CYS X 106     -27.679  17.885   4.295  0.00  0.00           S  
ATOM   1696  C   CYS X 106     -24.347  19.901   5.726  0.00  0.00           C  
ATOM   1697  O   CYS X 106     -24.535  20.559   6.767  0.00  0.00           O  
ATOM   1698  N   HIE X 107     -23.107  19.519   5.253  0.00  0.00           N  
ATOM   1700  CA  HIE X 107     -21.851  19.807   5.884  0.00  0.00           C  
ATOM   1702  CB  HIE X 107     -21.183  18.464   6.271  0.00  0.00           C  
ATOM   1705  CG  HIE X 107     -22.046  17.575   7.209  0.00  0.00           C  
ATOM   1706  ND1 HIE X 107     -22.494  17.872   8.534  0.00  0.00           N  
ATOM   1707  CE1 HIE X 107     -23.272  16.903   8.909  0.00  0.00           C  
ATOM   1709  NE2 HIE X 107     -23.344  16.004   7.919  0.00  0.00           N  
ATOM   1711  CD2 HIE X 107     -22.524  16.355   6.868  0.00  0.00           C  
ATOM   1713  C   HIE X 107     -20.868  20.711   5.096  0.00  0.00           C  
ATOM   1714  O   HIE X 107     -19.653  20.397   5.134  0.00  0.00           O  
ATOM   1715  N   PRO X 108     -21.338  21.845   4.509  0.00  0.00           N  
ATOM   1716  CD  PRO X 108     -22.614  22.480   4.840  0.00  0.00           C  
ATOM   1719  CG  PRO X 108     -22.294  23.931   4.646  0.00  0.00           C  
ATOM   1722  CB  PRO X 108     -21.480  23.886   3.414  0.00  0.00           C  
ATOM   1725  CA  PRO X 108     -20.560  22.724   3.682  0.00  0.00           C  
ATOM   1727  C   PRO X 108     -19.233  23.316   4.145  0.00  0.00           C  
ATOM   1728  O   PRO X 108     -18.494  23.822   3.345  0.00  0.00           O  
ATOM   1729  N   VAL X 109     -18.939  23.235   5.427  0.00  0.00           N  
ATOM   1731  CA  VAL X 109     -17.574  23.556   5.986  0.00  0.00           C  
ATOM   1733  CB  VAL X 109     -17.574  24.907   6.670  0.00  0.00           C  
ATOM   1735  CG1 VAL X 109     -18.676  25.075   7.726  0.00  0.00           C  
ATOM   1739  CG2 VAL X 109     -16.189  25.299   7.324  0.00  0.00           C  
ATOM   1743  C   VAL X 109     -17.170  22.376   6.864  0.00  0.00           C  
ATOM   1744  O   VAL X 109     -15.972  22.190   6.932  0.00  0.00           O  
ATOM   1745  N   LYS X 110     -18.117  21.643   7.462  0.00  0.00           N  
ATOM   1747  CA  LYS X 110     -17.831  20.596   8.376  0.00  0.00           C  
ATOM   1749  CB  LYS X 110     -19.069  20.238   9.163  0.00  0.00           C  
ATOM   1752  CG  LYS X 110     -18.959  19.056  10.150  0.00  0.00           C  
ATOM   1755  CD  LYS X 110     -18.043  19.437  11.328  0.00  0.00           C  
ATOM   1758  CE  LYS X 110     -18.274  18.623  12.613  0.00  0.00           C  
ATOM   1761  NZ  LYS X 110     -17.502  19.196  13.722  0.00  0.00           N1+
ATOM   1765  C   LYS X 110     -17.062  19.462   7.720  0.00  0.00           C  
ATOM   1766  O   LYS X 110     -16.358  18.708   8.371  0.00  0.00           O  
ATOM   1767  N   ALA X 111     -17.092  19.412   6.423  0.00  0.00           N  
ATOM   1769  CA  ALA X 111     -16.556  18.319   5.575  0.00  0.00           C  
ATOM   1771  CB  ALA X 111     -17.714  17.351   5.448  0.00  0.00           C  
ATOM   1775  C   ALA X 111     -16.068  18.798   4.206  0.00  0.00           C  
ATOM   1776  O   ALA X 111     -16.030  18.099   3.180  0.00  0.00           O  
ATOM   1777  N   LEU X 112     -15.526  19.998   4.108  0.00  0.00           N  
ATOM   1779  CA  LEU X 112     -15.216  20.563   2.827  0.00  0.00           C  
ATOM   1781  CB  LEU X 112     -14.999  22.115   3.045  0.00  0.00           C  
ATOM   1784  CG  LEU X 112     -14.849  23.083   1.733  0.00  0.00           C  
ATOM   1786  CD1 LEU X 112     -15.743  22.743   0.495  0.00  0.00           C  
ATOM   1790  CD2 LEU X 112     -15.130  24.545   2.108  0.00  0.00           C  
ATOM   1794  C   LEU X 112     -14.080  19.832   2.119  0.00  0.00           C  
ATOM   1795  O   LEU X 112     -14.212  19.743   0.904  0.00  0.00           O  
ATOM   1796  N   ASP X 113     -13.070  19.328   2.718  0.00  0.00           N  
ATOM   1798  CA  ASP X 113     -12.069  18.577   1.945  0.00  0.00           C  
ATOM   1800  CB  ASP X 113     -10.882  18.199   2.852  0.00  0.00           C  
ATOM   1803  CG  ASP X 113     -10.202  19.344   3.649  0.00  0.00           C  
ATOM   1804  OD1 ASP X 113     -10.263  20.537   3.211  0.00  0.00           O  
ATOM   1805  OD2 ASP X 113      -9.558  19.066   4.698  0.00  0.00           O1-
ATOM   1806  C   ASP X 113     -12.668  17.302   1.272  0.00  0.00           C  
ATOM   1807  O   ASP X 113     -12.110  16.815   0.282  0.00  0.00           O  
ATOM   1808  N   PHE X 114     -13.844  16.851   1.660  0.00  0.00           N  
ATOM   1810  CA  PHE X 114     -14.570  15.829   0.909  0.00  0.00           C  
ATOM   1812  CB  PHE X 114     -15.807  15.363   1.724  0.00  0.00           C  
ATOM   1815  CG  PHE X 114     -16.342  13.973   1.304  0.00  0.00           C  
ATOM   1816  CD1 PHE X 114     -15.954  12.849   2.108  0.00  0.00           C  
ATOM   1818  CE1 PHE X 114     -16.331  11.514   1.690  0.00  0.00           C  
ATOM   1820  CZ  PHE X 114     -17.043  11.331   0.500  0.00  0.00           C  
ATOM   1822  CE2 PHE X 114     -17.559  12.442  -0.229  0.00  0.00           C  
ATOM   1824  CD2 PHE X 114     -17.166  13.757   0.200  0.00  0.00           C  
ATOM   1826  C   PHE X 114     -15.055  16.119  -0.486  0.00  0.00           C  
ATOM   1827  O   PHE X 114     -15.024  15.252  -1.355  0.00  0.00           O  
ATOM   1828  N   ARG X 115     -15.247  17.407  -0.736  0.00  0.00           N  
ATOM   1830  CA  ARG X 115     -15.544  18.020  -2.037  0.00  0.00           C  
ATOM   1832  CB  ARG X 115     -16.321  19.332  -1.766  0.00  0.00           C  
ATOM   1835  CG  ARG X 115     -17.628  19.013  -0.932  0.00  0.00           C  
ATOM   1838  CD  ARG X 115     -18.875  18.774  -1.806  0.00  0.00           C  
ATOM   1841  NE  ARG X 115     -18.725  17.833  -2.878  0.00  0.00           N  
ATOM   1843  CZ  ARG X 115     -18.657  18.105  -4.210  0.00  0.00           C  
ATOM   1844  NH1 ARG X 115     -18.527  19.326  -4.610  0.00  0.00           N1+
ATOM   1847  NH2 ARG X 115     -18.795  17.245  -5.161  0.00  0.00           N  
ATOM   1850  C   ARG X 115     -14.400  18.243  -2.972  0.00  0.00           C  
ATOM   1851  O   ARG X 115     -14.574  18.690  -4.108  0.00  0.00           O  
ATOM   1852  N   THR X 116     -13.187  17.866  -2.547  0.00  0.00           N  
ATOM   1854  CA  THR X 116     -11.997  17.883  -3.343  0.00  0.00           C  
ATOM   1856  CB  THR X 116     -10.662  17.739  -2.496  0.00  0.00           C  
ATOM   1858  CG2 THR X 116     -10.400  18.925  -1.562  0.00  0.00           C  
ATOM   1862  OG1 THR X 116     -10.588  16.570  -1.812  0.00  0.00           O  
ATOM   1864  C   THR X 116     -12.108  16.672  -4.329  0.00  0.00           C  
ATOM   1865  O   THR X 116     -12.406  15.567  -3.959  0.00  0.00           O  
ATOM   1866  N   PRO X 117     -11.586  16.878  -5.600  0.00  0.00           N  
ATOM   1867  CD  PRO X 117     -11.172  18.160  -6.091  0.00  0.00           C  
ATOM   1870  CG  PRO X 117     -11.054  17.896  -7.656  0.00  0.00           C  
ATOM   1873  CB  PRO X 117     -10.454  16.504  -7.694  0.00  0.00           C  
ATOM   1876  CA  PRO X 117     -11.132  15.807  -6.529  0.00  0.00           C  
ATOM   1878  C   PRO X 117     -10.159  14.792  -5.836  0.00  0.00           C  
ATOM   1879  O   PRO X 117     -10.082  13.629  -6.221  0.00  0.00           O  
ATOM   1880  N   ARG X 118      -9.408  15.222  -4.841  0.00  0.00           N  
ATOM   1882  CA  ARG X 118      -8.545  14.293  -4.114  0.00  0.00           C  
ATOM   1884  CB  ARG X 118      -7.577  15.178  -3.210  0.00  0.00           C  
ATOM   1887  CG  ARG X 118      -6.841  14.279  -2.252  0.00  0.00           C  
ATOM   1890  CD  ARG X 118      -5.657  15.051  -1.691  0.00  0.00           C  
ATOM   1893  NE  ARG X 118      -4.861  14.083  -0.834  0.00  0.00           N  
ATOM   1895  CZ  ARG X 118      -5.130  13.618   0.390  0.00  0.00           C  
ATOM   1896  NH1 ARG X 118      -6.275  13.790   0.999  0.00  0.00           N1+
ATOM   1899  NH2 ARG X 118      -4.216  12.911   0.974  0.00  0.00           N  
ATOM   1902  C   ARG X 118      -9.374  13.140  -3.377  0.00  0.00           C  
ATOM   1903  O   ARG X 118      -9.260  11.945  -3.658  0.00  0.00           O  
ATOM   1904  N   ASN X 119     -10.162  13.587  -2.437  0.00  0.00           N  
ATOM   1906  CA  ASN X 119     -11.004  12.693  -1.656  0.00  0.00           C  
ATOM   1908  CB  ASN X 119     -11.936  13.481  -0.684  0.00  0.00           C  
ATOM   1911  CG  ASN X 119     -12.754  12.644   0.144  0.00  0.00           C  
ATOM   1912  OD1 ASN X 119     -12.498  12.246   1.278  0.00  0.00           O  
ATOM   1913  ND2 ASN X 119     -13.901  12.248  -0.286  0.00  0.00           N  
ATOM   1916  C   ASN X 119     -11.806  11.756  -2.687  0.00  0.00           C  
ATOM   1917  O   ASN X 119     -11.611  10.550  -2.611  0.00  0.00           O  
ATOM   1918  N   ALA X 120     -12.527  12.361  -3.648  0.00  0.00           N  
ATOM   1920  CA  ALA X 120     -13.389  11.664  -4.588  0.00  0.00           C  
ATOM   1922  CB  ALA X 120     -14.008  12.622  -5.557  0.00  0.00           C  
ATOM   1926  C   ALA X 120     -12.692  10.419  -5.309  0.00  0.00           C  
ATOM   1927  O   ALA X 120     -13.067   9.303  -5.012  0.00  0.00           O  
ATOM   1928  N   LYS X 121     -11.491  10.621  -5.870  0.00  0.00           N  
ATOM   1930  CA  LYS X 121     -10.706   9.510  -6.452  0.00  0.00           C  
ATOM   1932  CB  LYS X 121      -9.409  10.188  -7.021  0.00  0.00           C  
ATOM   1935  CG  LYS X 121      -8.481   9.147  -7.698  0.00  0.00           C  
ATOM   1938  CD  LYS X 121      -7.384   9.645  -8.667  0.00  0.00           C  
ATOM   1941  CE  LYS X 121      -6.275  10.545  -8.057  0.00  0.00           C  
ATOM   1944  NZ  LYS X 121      -5.350  10.966  -9.104  0.00  0.00           N1+
ATOM   1948  C   LYS X 121     -10.383   8.479  -5.366  0.00  0.00           C  
ATOM   1949  O   LYS X 121     -10.453   7.275  -5.626  0.00  0.00           O  
ATOM   1950  N   ILE X 122      -9.856   8.804  -4.156  0.00  0.00           N  
ATOM   1952  CA  ILE X 122      -9.474   7.898  -3.046  0.00  0.00           C  
ATOM   1954  CB  ILE X 122      -8.869   8.832  -1.926  0.00  0.00           C  
ATOM   1956  CG2 ILE X 122      -8.691   8.148  -0.594  0.00  0.00           C  
ATOM   1960  CG1 ILE X 122      -7.471   9.454  -2.416  0.00  0.00           C  
ATOM   1963  CD1 ILE X 122      -6.787  10.506  -1.597  0.00  0.00           C  
ATOM   1967  C   ILE X 122     -10.651   7.067  -2.565  0.00  0.00           C  
ATOM   1968  O   ILE X 122     -10.515   5.847  -2.447  0.00  0.00           O  
ATOM   1969  N   VAL X 123     -11.818   7.669  -2.534  0.00  0.00           N  
ATOM   1971  CA  VAL X 123     -13.121   6.957  -2.377  0.00  0.00           C  
ATOM   1973  CB  VAL X 123     -14.242   7.931  -2.142  0.00  0.00           C  
ATOM   1975  CG1 VAL X 123     -15.700   7.329  -2.139  0.00  0.00           C  
ATOM   1979  CG2 VAL X 123     -14.105   8.633  -0.713  0.00  0.00           C  
ATOM   1983  C   VAL X 123     -13.494   6.041  -3.523  0.00  0.00           C  
ATOM   1984  O   VAL X 123     -13.960   4.922  -3.340  0.00  0.00           O  
ATOM   1985  N   ASN X 124     -13.302   6.484  -4.757  0.00  0.00           N  
ATOM   1987  CA  ASN X 124     -13.454   5.630  -5.991  0.00  0.00           C  
ATOM   1989  CB  ASN X 124     -13.687   6.511  -7.211  0.00  0.00           C  
ATOM   1992  CG  ASN X 124     -15.122   7.066  -7.273  0.00  0.00           C  
ATOM   1993  OD1 ASN X 124     -16.151   6.411  -7.539  0.00  0.00           O  
ATOM   1994  ND2 ASN X 124     -15.263   8.319  -6.834  0.00  0.00           N  
ATOM   1997  C   ASN X 124     -12.503   4.417  -6.224  0.00  0.00           C  
ATOM   1998  O   ASN X 124     -12.942   3.404  -6.784  0.00  0.00           O  
ATOM   1999  N   VAL X 125     -11.313   4.492  -5.719  0.00  0.00           N  
ATOM   2001  CA  VAL X 125     -10.439   3.369  -5.437  0.00  0.00           C  
ATOM   2003  CB  VAL X 125      -8.959   3.887  -5.077  0.00  0.00           C  
ATOM   2005  CG1 VAL X 125      -7.962   2.759  -4.791  0.00  0.00           C  
ATOM   2009  CG2 VAL X 125      -8.368   4.756  -6.269  0.00  0.00           C  
ATOM   2013  C   VAL X 125     -10.975   2.382  -4.427  0.00  0.00           C  
ATOM   2014  O   VAL X 125     -11.031   1.211  -4.717  0.00  0.00           O  
ATOM   2015  N   CYS X 126     -11.460   2.927  -3.307  0.00  0.00           N  
ATOM   2017  CA  CYS X 126     -12.169   2.239  -2.321  0.00  0.00           C  
ATOM   2019  CB  CYS X 126     -12.601   3.140  -1.202  0.00  0.00           C  
ATOM   2022  SG  CYS X 126     -11.087   3.481  -0.339  0.00  0.00           S  
ATOM   2024  C   CYS X 126     -13.451   1.448  -2.812  0.00  0.00           C  
ATOM   2025  O   CYS X 126     -13.704   0.290  -2.479  0.00  0.00           O  
ATOM   2026  N   ASN X 127     -14.264   2.101  -3.682  0.00  0.00           N  
ATOM   2028  CA  ASN X 127     -15.302   1.382  -4.349  0.00  0.00           C  
ATOM   2030  CB  ASN X 127     -16.023   2.486  -5.167  0.00  0.00           C  
ATOM   2033  CG  ASN X 127     -16.841   3.582  -4.446  0.00  0.00           C  
ATOM   2034  OD1 ASN X 127     -17.395   3.400  -3.369  0.00  0.00           O  
ATOM   2035  ND2 ASN X 127     -16.930   4.786  -4.937  0.00  0.00           N  
ATOM   2038  C   ASN X 127     -14.785   0.236  -5.210  0.00  0.00           C  
ATOM   2039  O   ASN X 127     -15.556  -0.787  -5.135  0.00  0.00           O  
ATOM   2040  N   TRP X 128     -13.659   0.320  -5.888  0.00  0.00           N  
ATOM   2042  CA  TRP X 128     -13.094  -0.965  -6.521  0.00  0.00           C  
ATOM   2044  CB  TRP X 128     -12.064  -0.765  -7.568  0.00  0.00           C  
ATOM   2047  CG  TRP X 128     -12.619  -0.122  -8.800  0.00  0.00           C  
ATOM   2048  CD1 TRP X 128     -12.615   1.222  -9.094  0.00  0.00           C  
ATOM   2050  NE1 TRP X 128     -13.355   1.434 -10.193  0.00  0.00           N  
ATOM   2052  CE2 TRP X 128     -13.786   0.273 -10.799  0.00  0.00           C  
ATOM   2053  CZ2 TRP X 128     -14.561   0.012 -11.904  0.00  0.00           C  
ATOM   2055  CH2 TRP X 128     -14.969  -1.322 -12.163  0.00  0.00           C  
ATOM   2057  CZ3 TRP X 128     -14.577  -2.324 -11.262  0.00  0.00           C  
ATOM   2059  CE3 TRP X 128     -13.869  -2.072 -10.073  0.00  0.00           C  
ATOM   2061  CD2 TRP X 128     -13.484  -0.697  -9.785  0.00  0.00           C  
ATOM   2062  C   TRP X 128     -12.510  -2.028  -5.567  0.00  0.00           C  
ATOM   2063  O   TRP X 128     -12.585  -3.215  -5.716  0.00  0.00           O  
ATOM   2064  N   ILE X 129     -11.877  -1.527  -4.471  0.00  0.00           N  
ATOM   2066  CA  ILE X 129     -11.323  -2.448  -3.414  0.00  0.00           C  
ATOM   2068  CB  ILE X 129     -10.586  -1.615  -2.346  0.00  0.00           C  
ATOM   2070  CG2 ILE X 129     -10.394  -2.478  -1.102  0.00  0.00           C  
ATOM   2074  CG1 ILE X 129      -9.165  -1.275  -2.948  0.00  0.00           C  
ATOM   2077  CD1 ILE X 129      -8.289  -0.153  -2.281  0.00  0.00           C  
ATOM   2081  C   ILE X 129     -12.484  -3.276  -2.753  0.00  0.00           C  
ATOM   2082  O   ILE X 129     -12.416  -4.503  -2.788  0.00  0.00           O  
ATOM   2083  N   LEU X 130     -13.528  -2.570  -2.254  0.00  0.00           N  
ATOM   2085  CA  LEU X 130     -14.709  -3.132  -1.605  0.00  0.00           C  
ATOM   2087  CB  LEU X 130     -15.558  -2.044  -1.011  0.00  0.00           C  
ATOM   2090  CG  LEU X 130     -16.851  -2.400  -0.277  0.00  0.00           C  
ATOM   2092  CD1 LEU X 130     -16.671  -3.495   0.810  0.00  0.00           C  
ATOM   2096  CD2 LEU X 130     -17.304  -1.139   0.405  0.00  0.00           C  
ATOM   2100  C   LEU X 130     -15.557  -4.001  -2.551  0.00  0.00           C  
ATOM   2101  O   LEU X 130     -16.049  -5.064  -2.158  0.00  0.00           O  
ATOM   2102  N   SER X 131     -15.692  -3.600  -3.842  0.00  0.00           N  
ATOM   2104  CA  SER X 131     -16.309  -4.528  -4.842  0.00  0.00           C  
ATOM   2106  CB  SER X 131     -16.629  -3.791  -6.079  0.00  0.00           C  
ATOM   2109  OG  SER X 131     -15.499  -3.444  -6.897  0.00  0.00           O  
ATOM   2111  C   SER X 131     -15.405  -5.782  -5.057  0.00  0.00           C  
ATOM   2112  O   SER X 131     -15.930  -6.895  -4.925  0.00  0.00           O  
ATOM   2113  N   SER X 132     -14.119  -5.613  -5.231  0.00  0.00           N  
ATOM   2115  CA  SER X 132     -13.226  -6.824  -5.408  0.00  0.00           C  
ATOM   2117  CB  SER X 132     -11.738  -6.482  -5.383  0.00  0.00           C  
ATOM   2120  OG  SER X 132     -11.399  -5.661  -6.468  0.00  0.00           O  
ATOM   2122  C   SER X 132     -13.323  -7.850  -4.317  0.00  0.00           C  
ATOM   2123  O   SER X 132     -13.350  -9.019  -4.617  0.00  0.00           O  
ATOM   2124  N   ALA X 133     -13.582  -7.441  -3.071  0.00  0.00           N  
ATOM   2126  CA  ALA X 133     -13.719  -8.334  -1.874  0.00  0.00           C  
ATOM   2128  CB  ALA X 133     -14.142  -7.404  -0.659  0.00  0.00           C  
ATOM   2132  C   ALA X 133     -14.640  -9.594  -1.975  0.00  0.00           C  
ATOM   2133  O   ALA X 133     -14.120 -10.626  -1.630  0.00  0.00           O  
ATOM   2134  N   ILE X 134     -15.797  -9.532  -2.624  0.00  0.00           N  
ATOM   2136  CA  ILE X 134     -16.621 -10.638  -3.131  0.00  0.00           C  
ATOM   2138  CB  ILE X 134     -18.142 -10.309  -3.024  0.00  0.00           C  
ATOM   2140  CG2 ILE X 134     -18.920 -11.608  -3.201  0.00  0.00           C  
ATOM   2144  CG1 ILE X 134     -18.445  -9.904  -1.570  0.00  0.00           C  
ATOM   2147  CD1 ILE X 134     -19.326  -8.643  -1.676  0.00  0.00           C  
ATOM   2151  C   ILE X 134     -16.224 -10.980  -4.533  0.00  0.00           C  
ATOM   2152  O   ILE X 134     -16.168 -12.189  -4.903  0.00  0.00           O  
ATOM   2153  N   GLY X 135     -15.945 -10.025  -5.420  0.00  0.00           N  
ATOM   2155  CA  GLY X 135     -15.660 -10.382  -6.824  0.00  0.00           C  
ATOM   2158  C   GLY X 135     -14.529 -11.408  -7.034  0.00  0.00           C  
ATOM   2159  O   GLY X 135     -14.639 -12.240  -7.930  0.00  0.00           O  
ATOM   2160  N   LEU X 136     -13.444 -11.297  -6.277  0.00  0.00           N  
ATOM   2162  CA  LEU X 136     -12.243 -12.168  -6.445  0.00  0.00           C  
ATOM   2164  CB  LEU X 136     -10.999 -11.619  -5.756  0.00  0.00           C  
ATOM   2167  CG  LEU X 136     -10.627 -10.314  -6.415  0.00  0.00           C  
ATOM   2169  CD1 LEU X 136      -9.448  -9.663  -5.662  0.00  0.00           C  
ATOM   2173  CD2 LEU X 136     -10.186 -10.440  -7.925  0.00  0.00           C  
ATOM   2177  C   LEU X 136     -12.533 -13.700  -6.074  0.00  0.00           C  
ATOM   2178  O   LEU X 136     -12.228 -14.561  -6.885  0.00  0.00           O  
ATOM   2179  N   PRO X 137     -13.073 -14.014  -4.877  0.00  0.00           N  
ATOM   2180  CD  PRO X 137     -13.173 -13.052  -3.764  0.00  0.00           C  
ATOM   2183  CG  PRO X 137     -13.639 -13.977  -2.546  0.00  0.00           C  
ATOM   2186  CB  PRO X 137     -14.423 -15.063  -3.186  0.00  0.00           C  
ATOM   2189  CA  PRO X 137     -13.625 -15.294  -4.494  0.00  0.00           C  
ATOM   2191  C   PRO X 137     -14.480 -15.878  -5.621  0.00  0.00           C  
ATOM   2192  O   PRO X 137     -14.446 -17.084  -5.988  0.00  0.00           O  
ATOM   2193  N   VAL X 138     -15.368 -15.049  -6.099  0.00  0.00           N  
ATOM   2195  CA  VAL X 138     -16.295 -15.536  -7.155  0.00  0.00           C  
ATOM   2197  CB  VAL X 138     -17.474 -14.625  -7.306  0.00  0.00           C  
ATOM   2199  CG1 VAL X 138     -18.291 -14.852  -8.566  0.00  0.00           C  
ATOM   2203  CG2 VAL X 138     -18.408 -14.699  -6.090  0.00  0.00           C  
ATOM   2207  C   VAL X 138     -15.488 -15.870  -8.490  0.00  0.00           C  
ATOM   2208  O   VAL X 138     -15.853 -16.855  -9.022  0.00  0.00           O  
ATOM   2209  N   MET X 139     -14.486 -15.101  -8.913  0.00  0.00           N  
ATOM   2211  CA  MET X 139     -13.556 -15.509  -9.976  0.00  0.00           C  
ATOM   2213  CB  MET X 139     -12.414 -14.486 -10.216  0.00  0.00           C  
ATOM   2216  CG  MET X 139     -11.576 -14.925 -11.436  0.00  0.00           C  
ATOM   2219  SD  MET X 139     -10.335 -13.693 -11.995  0.00  0.00           S  
ATOM   2220  CE  MET X 139     -11.213 -12.295 -12.732  0.00  0.00           C  
ATOM   2224  C   MET X 139     -12.921 -16.875  -9.630  0.00  0.00           C  
ATOM   2225  O   MET X 139     -12.918 -17.819 -10.414  0.00  0.00           O  
ATOM   2226  N   PHE X 140     -12.449 -17.051  -8.380  0.00  0.00           N  
ATOM   2228  CA  PHE X 140     -11.845 -18.289  -7.930  0.00  0.00           C  
ATOM   2230  CB  PHE X 140     -11.174 -17.960  -6.638  0.00  0.00           C  
ATOM   2233  CG  PHE X 140     -10.502 -19.179  -5.923  0.00  0.00           C  
ATOM   2234  CD1 PHE X 140      -9.438 -19.950  -6.495  0.00  0.00           C  
ATOM   2236  CE1 PHE X 140      -8.849 -20.888  -5.739  0.00  0.00           C  
ATOM   2238  CZ  PHE X 140      -9.296 -21.228  -4.484  0.00  0.00           C  
ATOM   2240  CE2 PHE X 140     -10.444 -20.607  -3.957  0.00  0.00           C  
ATOM   2242  CD2 PHE X 140     -11.006 -19.551  -4.652  0.00  0.00           C  
ATOM   2244  C   PHE X 140     -12.798 -19.512  -7.947  0.00  0.00           C  
ATOM   2245  O   PHE X 140     -12.435 -20.651  -8.276  0.00  0.00           O  
ATOM   2246  N   MET X 141     -14.093 -19.343  -7.744  0.00  0.00           N  
ATOM   2248  CA  MET X 141     -15.030 -20.494  -7.658  0.00  0.00           C  
ATOM   2250  CB  MET X 141     -16.051 -20.271  -6.547  0.00  0.00           C  
ATOM   2253  CG  MET X 141     -17.363 -19.731  -7.088  0.00  0.00           C  
ATOM   2256  SD  MET X 141     -18.526 -18.973  -5.904  0.00  0.00           S  
ATOM   2257  CE  MET X 141     -19.086 -20.240  -4.659  0.00  0.00           C  
ATOM   2261  C   MET X 141     -15.582 -20.951  -9.086  0.00  0.00           C  
ATOM   2262  O   MET X 141     -16.107 -22.037  -9.290  0.00  0.00           O  
ATOM   2263  N   ALA X 142     -15.703 -19.957  -9.999  0.00  0.00           N  
ATOM   2265  CA  ALA X 142     -16.230 -20.201 -11.316  0.00  0.00           C  
ATOM   2267  CB  ALA X 142     -16.139 -18.815 -11.934  0.00  0.00           C  
ATOM   2271  C   ALA X 142     -15.273 -21.182 -12.030  0.00  0.00           C  
ATOM   2272  O   ALA X 142     -14.049 -21.154 -11.956  0.00  0.00           O  
ATOM   2273  N   THR X 143     -15.809 -22.165 -12.769  0.00  0.00           N  
ATOM   2275  CA  THR X 143     -15.015 -23.086 -13.633  0.00  0.00           C  
ATOM   2277  CB  THR X 143     -14.500 -24.226 -12.715  0.00  0.00           C  
ATOM   2279  CG2 THR X 143     -15.545 -25.199 -12.151  0.00  0.00           C  
ATOM   2283  OG1 THR X 143     -13.652 -25.113 -13.395  0.00  0.00           O  
ATOM   2285  C   THR X 143     -15.990 -23.564 -14.704  0.00  0.00           C  
ATOM   2286  O   THR X 143     -17.169 -23.514 -14.473  0.00  0.00           O  
ATOM   2287  N   THR X 144     -15.484 -23.988 -15.831  0.00  0.00           N  
ATOM   2289  CA  THR X 144     -16.234 -24.813 -16.755  0.00  0.00           C  
ATOM   2291  CB  THR X 144     -15.531 -24.992 -18.150  0.00  0.00           C  
ATOM   2293  CG2 THR X 144     -15.628 -23.712 -18.939  0.00  0.00           C  
ATOM   2297  OG1 THR X 144     -14.164 -25.363 -17.857  0.00  0.00           O  
ATOM   2299  C   THR X 144     -16.500 -26.208 -16.197  0.00  0.00           C  
ATOM   2300  O   THR X 144     -15.577 -26.879 -15.802  0.00  0.00           O  
ATOM   2301  N   LYS X 145     -17.767 -26.700 -16.230  0.00  0.00           N  
ATOM   2303  CA  LYS X 145     -18.124 -28.069 -16.062  0.00  0.00           C  
ATOM   2305  CB  LYS X 145     -18.854 -28.275 -14.750  0.00  0.00           C  
ATOM   2308  CG  LYS X 145     -18.189 -28.029 -13.441  0.00  0.00           C  
ATOM   2311  CD  LYS X 145     -17.105 -29.003 -13.042  0.00  0.00           C  
ATOM   2314  CE  LYS X 145     -17.466 -30.499 -13.333  0.00  0.00           C  
ATOM   2317  NZ  LYS X 145     -18.146 -31.114 -12.080  0.00  0.00           N1+
ATOM   2321  C   LYS X 145     -18.996 -28.442 -17.247  0.00  0.00           C  
ATOM   2322  O   LYS X 145     -19.794 -27.637 -17.833  0.00  0.00           O  
ATOM   2323  N   TYR X 146     -19.070 -29.769 -17.446  0.00  0.00           N  
ATOM   2325  CA  TYR X 146     -20.160 -30.441 -18.144  0.00  0.00           C  
ATOM   2327  CB  TYR X 146     -19.675 -31.879 -18.429  0.00  0.00           C  
ATOM   2330  CG  TYR X 146     -20.566 -32.843 -19.124  0.00  0.00           C  
ATOM   2331  CD1 TYR X 146     -21.201 -33.919 -18.435  0.00  0.00           C  
ATOM   2333  CE1 TYR X 146     -22.019 -34.865 -19.121  0.00  0.00           C  
ATOM   2335  CZ  TYR X 146     -22.271 -34.705 -20.459  0.00  0.00           C  
ATOM   2336  OH  TYR X 146     -23.110 -35.568 -21.131  0.00  0.00           O  
ATOM   2338  CE2 TYR X 146     -21.826 -33.503 -21.078  0.00  0.00           C  
ATOM   2340  CD2 TYR X 146     -20.895 -32.649 -20.486  0.00  0.00           C  
ATOM   2342  C   TYR X 146     -21.451 -30.519 -17.304  0.00  0.00           C  
ATOM   2343  O   TYR X 146     -21.453 -30.717 -16.091  0.00  0.00           O  
ATOM   2344  N   ARG X 147     -22.583 -30.257 -17.964  0.00  0.00           N  
ATOM   2346  CA  ARG X 147     -23.926 -30.612 -17.499  0.00  0.00           C  
ATOM   2348  CB  ARG X 147     -24.497 -29.353 -16.910  0.00  0.00           C  
ATOM   2351  CG  ARG X 147     -25.871 -29.614 -16.229  0.00  0.00           C  
ATOM   2354  CD  ARG X 147     -26.673 -28.306 -15.827  0.00  0.00           C  
ATOM   2357  NE  ARG X 147     -25.765 -27.188 -15.398  0.00  0.00           N  
ATOM   2359  CZ  ARG X 147     -25.419 -26.113 -16.088  0.00  0.00           C  
ATOM   2360  NH1 ARG X 147     -24.632 -25.216 -15.496  0.00  0.00           N1+
ATOM   2363  NH2 ARG X 147     -25.756 -25.876 -17.326  0.00  0.00           N  
ATOM   2366  C   ARG X 147     -24.739 -31.186 -18.618  0.00  0.00           C  
ATOM   2367  O   ARG X 147     -24.983 -30.579 -19.689  0.00  0.00           O  
ATOM   2368  N   GLN X 148     -25.313 -32.395 -18.408  0.00  0.00           N  
ATOM   2370  CA  GLN X 148     -26.357 -33.086 -19.111  0.00  0.00           C  
ATOM   2372  CB  GLN X 148     -27.655 -32.275 -18.809  0.00  0.00           C  
ATOM   2375  CG  GLN X 148     -28.925 -32.689 -19.605  0.00  0.00           C  
ATOM   2378  CD  GLN X 148     -29.372 -34.138 -19.468  0.00  0.00           C  
ATOM   2379  OE1 GLN X 148     -28.893 -34.816 -18.543  0.00  0.00           O  
ATOM   2380  NE2 GLN X 148     -30.159 -34.640 -20.352  0.00  0.00           N  
ATOM   2383  C   GLN X 148     -26.122 -33.517 -20.628  0.00  0.00           C  
ATOM   2384  O   GLN X 148     -26.528 -34.600 -21.057  0.00  0.00           O  
ATOM   2385  N   GLY X 149     -25.446 -32.611 -21.403  0.00  0.00           N  
ATOM   2387  CA  GLY X 149     -24.984 -32.717 -22.710  0.00  0.00           C  
ATOM   2390  C   GLY X 149     -24.138 -31.598 -23.262  0.00  0.00           C  
ATOM   2391  O   GLY X 149     -23.723 -31.507 -24.413  0.00  0.00           O  
ATOM   2392  N   SER X 150     -23.720 -30.631 -22.449  0.00  0.00           N  
ATOM   2394  CA  SER X 150     -23.132 -29.311 -22.745  0.00  0.00           C  
ATOM   2396  CB  SER X 150     -24.215 -28.248 -22.870  0.00  0.00           C  
ATOM   2399  OG  SER X 150     -23.600 -27.019 -23.053  0.00  0.00           O  
ATOM   2401  C   SER X 150     -22.044 -28.982 -21.663  0.00  0.00           C  
ATOM   2402  O   SER X 150     -22.246 -29.125 -20.436  0.00  0.00           O  
ATOM   2403  N   ILE X 151     -20.924 -28.315 -22.112  0.00  0.00           N  
ATOM   2405  CA  ILE X 151     -20.125 -27.511 -21.191  0.00  0.00           C  
ATOM   2407  CB  ILE X 151     -18.698 -27.354 -21.720  0.00  0.00           C  
ATOM   2409  CG2 ILE X 151     -17.942 -26.445 -20.790  0.00  0.00           C  
ATOM   2413  CG1 ILE X 151     -17.962 -28.704 -21.921  0.00  0.00           C  
ATOM   2416  CD1 ILE X 151     -17.822 -29.697 -20.702  0.00  0.00           C  
ATOM   2420  C   ILE X 151     -20.801 -26.171 -20.913  0.00  0.00           C  
ATOM   2421  O   ILE X 151     -21.347 -25.564 -21.832  0.00  0.00           O  
ATOM   2422  N   ASP X 152     -20.701 -25.671 -19.648  0.00  0.00           N  
ATOM   2424  CA  ASP X 152     -21.240 -24.372 -19.235  0.00  0.00           C  
ATOM   2426  CB  ASP X 152     -22.677 -24.668 -18.758  0.00  0.00           C  
ATOM   2429  CG  ASP X 152     -23.434 -23.366 -18.460  0.00  0.00           C  
ATOM   2430  OD1 ASP X 152     -23.101 -22.291 -18.977  0.00  0.00           O  
ATOM   2431  OD2 ASP X 152     -24.465 -23.527 -17.669  0.00  0.00           O1-
ATOM   2432  C   ASP X 152     -20.453 -23.796 -18.001  0.00  0.00           C  
ATOM   2433  O   ASP X 152     -19.933 -24.536 -17.113  0.00  0.00           O  
ATOM   2434  N   CYX X 153     -20.155 -22.514 -17.996  0.00  0.00           N  
ATOM   2436  CA  CYX X 153     -19.542 -21.851 -16.820  0.00  0.00           C  
ATOM   2438  CB  CYX X 153     -19.189 -20.347 -17.264  0.00  0.00           C  
ATOM   2441  SG  CYX X 153     -18.374 -19.300 -16.039  0.00  0.00           S  
ATOM   2442  C   CYX X 153     -20.441 -21.957 -15.601  0.00  0.00           C  
ATOM   2443  O   CYX X 153     -21.640 -21.626 -15.595  0.00  0.00           O  
ATOM   2444  N   THR X 154     -19.821 -22.452 -14.561  0.00  0.00           N  
ATOM   2446  CA  THR X 154     -20.575 -22.664 -13.313  0.00  0.00           C  
ATOM   2448  CB  THR X 154     -21.247 -24.062 -13.264  0.00  0.00           C  
ATOM   2450  CG2 THR X 154     -20.229 -25.146 -13.160  0.00  0.00           C  
ATOM   2454  OG1 THR X 154     -22.041 -24.101 -12.048  0.00  0.00           O  
ATOM   2456  C   THR X 154     -19.780 -22.305 -12.012  0.00  0.00           C  
ATOM   2457  O   THR X 154     -18.569 -22.436 -11.881  0.00  0.00           O  
ATOM   2458  N   LEU X 155     -20.604 -22.020 -10.966  0.00  0.00           N  
ATOM   2460  CA  LEU X 155     -20.050 -21.725  -9.601  0.00  0.00           C  
ATOM   2462  CB  LEU X 155     -20.837 -20.544  -8.921  0.00  0.00           C  
ATOM   2465  CG  LEU X 155     -20.895 -19.119  -9.648  0.00  0.00           C  
ATOM   2467  CD1 LEU X 155     -21.606 -18.189  -8.647  0.00  0.00           C  
ATOM   2471  CD2 LEU X 155     -19.483 -18.549  -9.823  0.00  0.00           C  
ATOM   2475  C   LEU X 155     -19.825 -22.957  -8.693  0.00  0.00           C  
ATOM   2476  O   LEU X 155     -20.724 -23.671  -8.280  0.00  0.00           O  
ATOM   2477  N   THR X 156     -18.565 -23.096  -8.227  0.00  0.00           N  
ATOM   2479  CA  THR X 156     -18.200 -24.247  -7.346  0.00  0.00           C  
ATOM   2481  CB  THR X 156     -16.722 -24.697  -7.534  0.00  0.00           C  
ATOM   2483  CG2 THR X 156     -16.511 -26.089  -6.887  0.00  0.00           C  
ATOM   2487  OG1 THR X 156     -16.284 -24.706  -8.953  0.00  0.00           O  
ATOM   2489  C   THR X 156     -18.484 -23.944  -5.876  0.00  0.00           C  
ATOM   2490  O   THR X 156     -17.625 -23.424  -5.197  0.00  0.00           O  
ATOM   2491  N   PHE X 157     -19.606 -24.339  -5.260  0.00  0.00           N  
ATOM   2493  CA  PHE X 157     -19.863 -24.236  -3.855  0.00  0.00           C  
ATOM   2495  CB  PHE X 157     -21.335 -23.919  -3.485  0.00  0.00           C  
ATOM   2498  CG  PHE X 157     -21.745 -22.459  -3.791  0.00  0.00           C  
ATOM   2499  CD1 PHE X 157     -21.684 -21.439  -2.757  0.00  0.00           C  
ATOM   2501  CE1 PHE X 157     -22.036 -20.063  -3.118  0.00  0.00           C  
ATOM   2503  CZ  PHE X 157     -22.359 -19.710  -4.477  0.00  0.00           C  
ATOM   2505  CE2 PHE X 157     -22.306 -20.703  -5.487  0.00  0.00           C  
ATOM   2507  CD2 PHE X 157     -22.001 -22.057  -5.088  0.00  0.00           C  
ATOM   2509  C   PHE X 157     -19.257 -25.439  -3.125  0.00  0.00           C  
ATOM   2510  O   PHE X 157     -18.607 -26.352  -3.768  0.00  0.00           O  
ATOM   2511  N   SER X 158     -19.276 -25.425  -1.824  0.00  0.00           N  
ATOM   2513  CA  SER X 158     -18.879 -26.583  -0.920  0.00  0.00           C  
ATOM   2515  CB  SER X 158     -18.157 -26.180   0.325  0.00  0.00           C  
ATOM   2518  OG  SER X 158     -17.652 -27.290   1.110  0.00  0.00           O  
ATOM   2520  C   SER X 158     -20.203 -27.379  -0.609  0.00  0.00           C  
ATOM   2521  O   SER X 158     -21.305 -27.022  -1.019  0.00  0.00           O  
ATOM   2522  N   HIE X 159     -20.060 -28.410   0.171  0.00  0.00           N  
ATOM   2524  CA  HIE X 159     -21.225 -29.186   0.673  0.00  0.00           C  
ATOM   2526  CB  HIE X 159     -20.928 -30.660   0.841  0.00  0.00           C  
ATOM   2529  CG  HIE X 159     -22.056 -31.464   1.489  0.00  0.00           C  
ATOM   2530  ND1 HIE X 159     -23.218 -32.009   0.898  0.00  0.00           N  
ATOM   2531  CE1 HIE X 159     -23.864 -32.636   1.867  0.00  0.00           C  
ATOM   2533  NE2 HIE X 159     -23.291 -32.459   3.040  0.00  0.00           N  
ATOM   2535  CD2 HIE X 159     -22.114 -31.716   2.827  0.00  0.00           C  
ATOM   2537  C   HIE X 159     -22.003 -28.500   1.818  0.00  0.00           C  
ATOM   2538  O   HIE X 159     -21.408 -28.290   2.898  0.00  0.00           O  
ATOM   2539  N   PRO X 160     -23.376 -28.400   1.789  0.00  0.00           N  
ATOM   2540  CD  PRO X 160     -24.094 -28.082   2.990  0.00  0.00           C  
ATOM   2543  CG  PRO X 160     -25.436 -28.788   2.941  0.00  0.00           C  
ATOM   2546  CB  PRO X 160     -25.552 -29.152   1.436  0.00  0.00           C  
ATOM   2549  CA  PRO X 160     -24.301 -28.696   0.677  0.00  0.00           C  
ATOM   2551  C   PRO X 160     -24.486 -27.519  -0.230  0.00  0.00           C  
ATOM   2552  O   PRO X 160     -24.771 -26.418   0.154  0.00  0.00           O  
ATOM   2553  N   THR X 161     -24.338 -27.823  -1.497  0.00  0.00           N  
ATOM   2555  CA  THR X 161     -24.167 -26.840  -2.659  0.00  0.00           C  
ATOM   2557  CB  THR X 161     -23.892 -27.509  -3.981  0.00  0.00           C  
ATOM   2559  CG2 THR X 161     -22.373 -27.920  -4.105  0.00  0.00           C  
ATOM   2563  OG1 THR X 161     -24.823 -28.671  -4.184  0.00  0.00           O  
ATOM   2565  C   THR X 161     -25.281 -25.860  -2.649  0.00  0.00           C  
ATOM   2566  O   THR X 161     -25.021 -24.688  -2.380  0.00  0.00           O  
ATOM   2567  N   TRP X 162     -26.491 -26.387  -2.779  0.00  0.00           N  
ATOM   2569  CA  TRP X 162     -27.724 -25.633  -2.767  0.00  0.00           C  
ATOM   2571  CB  TRP X 162     -28.908 -26.623  -2.893  0.00  0.00           C  
ATOM   2574  CG  TRP X 162     -29.348 -27.246  -1.627  0.00  0.00           C  
ATOM   2575  CD1 TRP X 162     -28.742 -28.329  -1.057  0.00  0.00           C  
ATOM   2577  NE1 TRP X 162     -29.238 -28.518   0.213  0.00  0.00           N  
ATOM   2579  CE2 TRP X 162     -30.217 -27.610   0.516  0.00  0.00           C  
ATOM   2580  CZ2 TRP X 162     -30.953 -27.398   1.701  0.00  0.00           C  
ATOM   2582  CH2 TRP X 162     -31.723 -26.271   1.842  0.00  0.00           C  
ATOM   2584  CZ3 TRP X 162     -31.888 -25.430   0.665  0.00  0.00           C  
ATOM   2586  CE3 TRP X 162     -31.081 -25.564  -0.463  0.00  0.00           C  
ATOM   2588  CD2 TRP X 162     -30.202 -26.679  -0.542  0.00  0.00           C  
ATOM   2589  C   TRP X 162     -27.871 -24.600  -1.633  0.00  0.00           C  
ATOM   2590  O   TRP X 162     -28.303 -23.474  -1.909  0.00  0.00           O  
ATOM   2591  N   TYR X 163     -27.366 -24.879  -0.416  0.00  0.00           N  
ATOM   2593  CA  TYR X 163     -27.539 -24.129   0.802  0.00  0.00           C  
ATOM   2595  CB  TYR X 163     -27.157 -24.945   2.040  0.00  0.00           C  
ATOM   2598  CG  TYR X 163     -27.382 -24.287   3.319  0.00  0.00           C  
ATOM   2599  CD1 TYR X 163     -28.600 -24.380   3.949  0.00  0.00           C  
ATOM   2601  CE1 TYR X 163     -28.865 -23.573   5.067  0.00  0.00           C  
ATOM   2603  CZ  TYR X 163     -27.786 -22.866   5.682  0.00  0.00           C  
ATOM   2604  OH  TYR X 163     -27.841 -22.289   6.921  0.00  0.00           O  
ATOM   2606  CE2 TYR X 163     -26.583 -22.730   4.967  0.00  0.00           C  
ATOM   2608  CD2 TYR X 163     -26.429 -23.437   3.747  0.00  0.00           C  
ATOM   2610  C   TYR X 163     -26.674 -22.827   0.663  0.00  0.00           C  
ATOM   2611  O   TYR X 163     -27.189 -21.694   0.717  0.00  0.00           O  
ATOM   2612  N   TRP X 164     -25.383 -23.022   0.455  0.00  0.00           N  
ATOM   2614  CA  TRP X 164     -24.370 -21.922   0.505  0.00  0.00           C  
ATOM   2616  CB  TRP X 164     -22.993 -22.486   0.473  0.00  0.00           C  
ATOM   2619  CG  TRP X 164     -22.597 -23.491   1.555  0.00  0.00           C  
ATOM   2620  CD1 TRP X 164     -22.223 -24.784   1.370  0.00  0.00           C  
ATOM   2622  NE1 TRP X 164     -21.819 -25.297   2.533  0.00  0.00           N  
ATOM   2624  CE2 TRP X 164     -21.876 -24.385   3.515  0.00  0.00           C  
ATOM   2625  CZ2 TRP X 164     -21.488 -24.484   4.878  0.00  0.00           C  
ATOM   2627  CH2 TRP X 164     -21.865 -23.419   5.690  0.00  0.00           C  
ATOM   2629  CZ3 TRP X 164     -22.608 -22.306   5.233  0.00  0.00           C  
ATOM   2631  CE3 TRP X 164     -22.762 -22.137   3.858  0.00  0.00           C  
ATOM   2633  CD2 TRP X 164     -22.423 -23.211   2.929  0.00  0.00           C  
ATOM   2634  C   TRP X 164     -24.568 -21.003  -0.695  0.00  0.00           C  
ATOM   2635  O   TRP X 164     -24.457 -19.826  -0.545  0.00  0.00           O  
ATOM   2636  N   GLU X 165     -24.952 -21.506  -1.918  0.00  0.00           N  
ATOM   2638  CA  GLU X 165     -25.370 -20.775  -3.117  0.00  0.00           C  
ATOM   2640  CB  GLU X 165     -25.677 -21.642  -4.378  0.00  0.00           C  
ATOM   2643  CG  GLU X 165     -26.064 -20.782  -5.637  0.00  0.00           C  
ATOM   2646  CD  GLU X 165     -26.675 -21.599  -6.789  0.00  0.00           C  
ATOM   2647  OE1 GLU X 165     -26.591 -22.880  -6.853  0.00  0.00           O  
ATOM   2648  OE2 GLU X 165     -27.182 -20.924  -7.723  0.00  0.00           O1-
ATOM   2649  C   GLU X 165     -26.575 -19.866  -2.808  0.00  0.00           C  
ATOM   2650  O   GLU X 165     -26.616 -18.661  -3.168  0.00  0.00           O  
ATOM   2651  N   ASN X 166     -27.669 -20.407  -2.138  0.00  0.00           N  
ATOM   2653  CA  ASN X 166     -28.921 -19.593  -1.922  0.00  0.00           C  
ATOM   2655  CB  ASN X 166     -30.171 -20.565  -1.746  0.00  0.00           C  
ATOM   2658  CG  ASN X 166     -30.533 -21.018  -3.150  0.00  0.00           C  
ATOM   2659  OD1 ASN X 166     -30.710 -20.309  -4.145  0.00  0.00           O  
ATOM   2660  ND2 ASN X 166     -30.485 -22.293  -3.402  0.00  0.00           N  
ATOM   2663  C   ASN X 166     -28.726 -18.615  -0.777  0.00  0.00           C  
ATOM   2664  O   ASN X 166     -29.146 -17.480  -0.948  0.00  0.00           O  
ATOM   2665  N   LEU X 167     -27.939 -18.963   0.280  0.00  0.00           N  
ATOM   2667  CA  LEU X 167     -27.412 -18.019   1.310  0.00  0.00           C  
ATOM   2669  CB  LEU X 167     -26.661 -18.690   2.473  0.00  0.00           C  
ATOM   2672  CG  LEU X 167     -25.943 -17.703   3.532  0.00  0.00           C  
ATOM   2674  CD1 LEU X 167     -26.867 -16.671   4.245  0.00  0.00           C  
ATOM   2678  CD2 LEU X 167     -25.257 -18.580   4.599  0.00  0.00           C  
ATOM   2682  C   LEU X 167     -26.675 -16.865   0.663  0.00  0.00           C  
ATOM   2683  O   LEU X 167     -26.929 -15.714   1.028  0.00  0.00           O  
ATOM   2684  N   LEU X 168     -25.897 -17.140  -0.353  0.00  0.00           N  
ATOM   2686  CA  LEU X 168     -25.136 -16.030  -1.107  0.00  0.00           C  
ATOM   2688  CB  LEU X 168     -23.983 -16.561  -1.872  0.00  0.00           C  
ATOM   2691  CG  LEU X 168     -23.315 -15.418  -2.729  0.00  0.00           C  
ATOM   2693  CD1 LEU X 168     -22.751 -14.199  -1.937  0.00  0.00           C  
ATOM   2697  CD2 LEU X 168     -22.178 -15.916  -3.653  0.00  0.00           C  
ATOM   2701  C   LEU X 168     -26.154 -15.146  -1.857  0.00  0.00           C  
ATOM   2702  O   LEU X 168     -26.249 -13.983  -1.574  0.00  0.00           O  
ATOM   2703  N   LYS X 169     -27.157 -15.694  -2.579  0.00  0.00           N  
ATOM   2705  CA  LYS X 169     -28.267 -14.915  -3.202  0.00  0.00           C  
ATOM   2707  CB  LYS X 169     -29.336 -15.899  -3.864  0.00  0.00           C  
ATOM   2710  CG  LYS X 169     -28.760 -16.501  -5.145  0.00  0.00           C  
ATOM   2713  CD  LYS X 169     -29.782 -17.366  -5.836  0.00  0.00           C  
ATOM   2716  CE  LYS X 169     -29.258 -18.292  -6.947  0.00  0.00           C  
ATOM   2719  NZ  LYS X 169     -30.356 -19.272  -7.092  0.00  0.00           N1+
ATOM   2723  C   LYS X 169     -28.937 -13.931  -2.210  0.00  0.00           C  
ATOM   2724  O   LYS X 169     -29.041 -12.752  -2.610  0.00  0.00           O  
ATOM   2725  N   ILE X 170     -29.290 -14.447  -1.067  0.00  0.00           N  
ATOM   2727  CA  ILE X 170     -29.770 -13.704   0.095  0.00  0.00           C  
ATOM   2729  CB  ILE X 170     -30.145 -14.713   1.204  0.00  0.00           C  
ATOM   2731  CG2 ILE X 170     -30.283 -14.196   2.591  0.00  0.00           C  
ATOM   2735  CG1 ILE X 170     -31.522 -15.388   0.858  0.00  0.00           C  
ATOM   2738  CD1 ILE X 170     -31.804 -16.574   1.761  0.00  0.00           C  
ATOM   2742  C   ILE X 170     -28.750 -12.524   0.555  0.00  0.00           C  
ATOM   2743  O   ILE X 170     -29.135 -11.390   0.727  0.00  0.00           O  
ATOM   2744  N   CYS X 171     -27.425 -12.697   0.742  0.00  0.00           N  
ATOM   2746  CA  CYS X 171     -26.500 -11.675   1.081  0.00  0.00           C  
ATOM   2748  CB  CYS X 171     -25.156 -12.238   1.386  0.00  0.00           C  
ATOM   2751  SG  CYS X 171     -25.306 -13.243   2.884  0.00  0.00           S  
ATOM   2753  C   CYS X 171     -26.370 -10.617  -0.027  0.00  0.00           C  
ATOM   2754  O   CYS X 171     -26.160  -9.427   0.277  0.00  0.00           O  
ATOM   2755  N   VAL X 172     -26.506 -11.073  -1.236  0.00  0.00           N  
ATOM   2757  CA  VAL X 172     -26.483 -10.085  -2.356  0.00  0.00           C  
ATOM   2759  CB  VAL X 172     -26.194 -10.888  -3.676  0.00  0.00           C  
ATOM   2761  CG1 VAL X 172     -26.366 -10.010  -4.957  0.00  0.00           C  
ATOM   2765  CG2 VAL X 172     -24.684 -11.226  -3.639  0.00  0.00           C  
ATOM   2769  C   VAL X 172     -27.770  -9.268  -2.346  0.00  0.00           C  
ATOM   2770  O   VAL X 172     -27.739  -8.011  -2.290  0.00  0.00           O  
ATOM   2771  N   PHE X 173     -28.936  -9.895  -2.231  0.00  0.00           N  
ATOM   2773  CA  PHE X 173     -30.223  -9.160  -2.022  0.00  0.00           C  
ATOM   2775  CB  PHE X 173     -31.342 -10.209  -2.037  0.00  0.00           C  
ATOM   2778  CG  PHE X 173     -32.767  -9.656  -1.935  0.00  0.00           C  
ATOM   2779  CD1 PHE X 173     -33.374  -9.192  -3.120  0.00  0.00           C  
ATOM   2781  CE1 PHE X 173     -34.528  -8.390  -2.968  0.00  0.00           C  
ATOM   2783  CZ  PHE X 173     -35.074  -8.237  -1.744  0.00  0.00           C  
ATOM   2785  CE2 PHE X 173     -34.516  -8.752  -0.552  0.00  0.00           C  
ATOM   2787  CD2 PHE X 173     -33.306  -9.451  -0.640  0.00  0.00           C  
ATOM   2789  C   PHE X 173     -30.163  -8.173  -0.863  0.00  0.00           C  
ATOM   2790  O   PHE X 173     -30.951  -7.200  -0.893  0.00  0.00           O  
ATOM   2791  N   ILE X 174     -29.384  -8.359   0.184  0.00  0.00           N  
ATOM   2793  CA  ILE X 174     -29.138  -7.469   1.321  0.00  0.00           C  
ATOM   2795  CB  ILE X 174     -28.832  -8.358   2.560  0.00  0.00           C  
ATOM   2797  CG2 ILE X 174     -28.541  -7.521   3.826  0.00  0.00           C  
ATOM   2801  CG1 ILE X 174     -30.140  -9.015   2.896  0.00  0.00           C  
ATOM   2804  CD1 ILE X 174     -30.148 -10.151   3.990  0.00  0.00           C  
ATOM   2808  C   ILE X 174     -28.068  -6.424   1.000  0.00  0.00           C  
ATOM   2809  O   ILE X 174     -28.322  -5.156   1.196  0.00  0.00           O  
ATOM   2810  N   PHE X 175     -26.813  -6.820   0.689  0.00  0.00           N  
ATOM   2812  CA  PHE X 175     -25.739  -5.841   0.536  0.00  0.00           C  
ATOM   2814  CB  PHE X 175     -24.388  -6.388   1.022  0.00  0.00           C  
ATOM   2817  CG  PHE X 175     -24.400  -6.758   2.458  0.00  0.00           C  
ATOM   2818  CD1 PHE X 175     -24.404  -5.805   3.506  0.00  0.00           C  
ATOM   2820  CE1 PHE X 175     -24.443  -6.109   4.917  0.00  0.00           C  
ATOM   2822  CZ  PHE X 175     -24.543  -7.472   5.232  0.00  0.00           C  
ATOM   2824  CE2 PHE X 175     -24.526  -8.463   4.196  0.00  0.00           C  
ATOM   2826  CD2 PHE X 175     -24.507  -8.123   2.855  0.00  0.00           C  
ATOM   2828  C   PHE X 175     -25.468  -5.249  -0.890  0.00  0.00           C  
ATOM   2829  O   PHE X 175     -24.676  -4.324  -0.968  0.00  0.00           O  
ATOM   2830  N   ALA X 176     -26.162  -5.641  -1.951  0.00  0.00           N  
ATOM   2832  CA  ALA X 176     -26.119  -5.155  -3.318  0.00  0.00           C  
ATOM   2834  CB  ALA X 176     -25.610  -6.273  -4.198  0.00  0.00           C  
ATOM   2838  C   ALA X 176     -27.512  -4.679  -3.875  0.00  0.00           C  
ATOM   2839  O   ALA X 176     -27.710  -4.302  -5.047  0.00  0.00           O  
ATOM   2840  N   PHE X 177     -28.472  -4.645  -2.976  0.00  0.00           N  
ATOM   2842  CA  PHE X 177     -29.784  -4.093  -3.199  0.00  0.00           C  
ATOM   2844  CB  PHE X 177     -30.689  -5.086  -3.947  0.00  0.00           C  
ATOM   2847  CG  PHE X 177     -32.042  -4.666  -4.299  0.00  0.00           C  
ATOM   2848  CD1 PHE X 177     -32.169  -3.507  -5.108  0.00  0.00           C  
ATOM   2850  CE1 PHE X 177     -33.449  -3.068  -5.457  0.00  0.00           C  
ATOM   2852  CZ  PHE X 177     -34.581  -3.815  -5.071  0.00  0.00           C  
ATOM   2854  CE2 PHE X 177     -34.510  -4.972  -4.241  0.00  0.00           C  
ATOM   2856  CD2 PHE X 177     -33.216  -5.367  -3.884  0.00  0.00           C  
ATOM   2858  C   PHE X 177     -30.426  -3.454  -1.927  0.00  0.00           C  
ATOM   2859  O   PHE X 177     -30.366  -2.241  -1.765  0.00  0.00           O  
ATOM   2860  N   ILE X 178     -31.074  -4.239  -1.105  0.00  0.00           N  
ATOM   2862  CA  ILE X 178     -31.913  -3.668   0.034  0.00  0.00           C  
ATOM   2864  CB  ILE X 178     -32.573  -4.845   0.841  0.00  0.00           C  
ATOM   2866  CG2 ILE X 178     -33.356  -4.307   2.079  0.00  0.00           C  
ATOM   2870  CG1 ILE X 178     -33.567  -5.631  -0.062  0.00  0.00           C  
ATOM   2873  CD1 ILE X 178     -34.737  -4.969  -0.715  0.00  0.00           C  
ATOM   2877  C   ILE X 178     -31.189  -2.684   0.952  0.00  0.00           C  
ATOM   2878  O   ILE X 178     -31.815  -1.653   1.291  0.00  0.00           O  
ATOM   2879  N   MET X 179     -29.979  -2.947   1.381  0.00  0.00           N  
ATOM   2881  CA  MET X 179     -29.165  -2.121   2.283  0.00  0.00           C  
ATOM   2883  CB  MET X 179     -28.034  -2.908   3.137  0.00  0.00           C  
ATOM   2886  CG  MET X 179     -27.462  -2.043   4.210  0.00  0.00           C  
ATOM   2889  SD  MET X 179     -27.250  -3.063   5.676  0.00  0.00           S  
ATOM   2890  CE  MET X 179     -26.859  -1.649   6.761  0.00  0.00           C  
ATOM   2894  C   MET X 179     -28.618  -0.832   1.618  0.00  0.00           C  
ATOM   2895  O   MET X 179     -28.860   0.247   2.184  0.00  0.00           O  
ATOM   2896  N   PRO X 180     -28.077  -0.899   0.399  0.00  0.00           N  
ATOM   2897  CD  PRO X 180     -27.539  -2.100  -0.254  0.00  0.00           C  
ATOM   2900  CG  PRO X 180     -26.759  -1.642  -1.499  0.00  0.00           C  
ATOM   2903  CB  PRO X 180     -27.336  -0.294  -1.871  0.00  0.00           C  
ATOM   2906  CA  PRO X 180     -27.796   0.267  -0.459  0.00  0.00           C  
ATOM   2908  C   PRO X 180     -29.023   1.100  -0.612  0.00  0.00           C  
ATOM   2909  O   PRO X 180     -28.927   2.280  -0.206  0.00  0.00           O  
ATOM   2910  N   VAL X 181     -30.133   0.578  -1.168  0.00  0.00           N  
ATOM   2912  CA  VAL X 181     -31.398   1.230  -1.445  0.00  0.00           C  
ATOM   2914  CB  VAL X 181     -32.329   0.380  -2.385  0.00  0.00           C  
ATOM   2916  CG1 VAL X 181     -33.561   1.243  -2.653  0.00  0.00           C  
ATOM   2920  CG2 VAL X 181     -31.596   0.292  -3.777  0.00  0.00           C  
ATOM   2924  C   VAL X 181     -32.066   1.806  -0.220  0.00  0.00           C  
ATOM   2925  O   VAL X 181     -32.519   3.002  -0.268  0.00  0.00           O  
ATOM   2926  N   LEU X 182     -31.971   1.194   0.992  0.00  0.00           N  
ATOM   2928  CA  LEU X 182     -32.247   1.921   2.238  0.00  0.00           C  
ATOM   2930  CB  LEU X 182     -32.111   0.873   3.359  0.00  0.00           C  
ATOM   2933  CG  LEU X 182     -32.451   1.398   4.784  0.00  0.00           C  
ATOM   2935  CD1 LEU X 182     -33.846   2.079   4.981  0.00  0.00           C  
ATOM   2939  CD2 LEU X 182     -32.304   0.195   5.715  0.00  0.00           C  
ATOM   2943  C   LEU X 182     -31.381   3.166   2.491  0.00  0.00           C  
ATOM   2944  O   LEU X 182     -31.907   4.239   2.802  0.00  0.00           O  
ATOM   2945  N   ILE X 183     -30.074   2.956   2.381  0.00  0.00           N  
ATOM   2947  CA  ILE X 183     -29.094   3.950   2.800  0.00  0.00           C  
ATOM   2949  CB  ILE X 183     -27.643   3.357   2.758  0.00  0.00           C  
ATOM   2951  CG2 ILE X 183     -26.557   4.522   2.680  0.00  0.00           C  
ATOM   2955  CG1 ILE X 183     -27.358   2.407   3.953  0.00  0.00           C  
ATOM   2958  CD1 ILE X 183     -26.147   1.439   3.694  0.00  0.00           C  
ATOM   2962  C   ILE X 183     -29.206   5.240   1.948  0.00  0.00           C  
ATOM   2963  O   ILE X 183     -29.377   6.328   2.492  0.00  0.00           O  
ATOM   2964  N   ILE X 184     -29.251   5.093   0.607  0.00  0.00           N  
ATOM   2966  CA  ILE X 184     -29.325   6.196  -0.385  0.00  0.00           C  
ATOM   2968  CB  ILE X 184     -29.374   5.632  -1.841  0.00  0.00           C  
ATOM   2970  CG2 ILE X 184     -29.482   6.797  -2.862  0.00  0.00           C  
ATOM   2974  CG1 ILE X 184     -28.090   4.846  -2.187  0.00  0.00           C  
ATOM   2977  CD1 ILE X 184     -28.253   4.295  -3.599  0.00  0.00           C  
ATOM   2981  C   ILE X 184     -30.604   7.046  -0.150  0.00  0.00           C  
ATOM   2982  O   ILE X 184     -30.612   8.264  -0.354  0.00  0.00           O  
ATOM   2983  N   THR X 185     -31.727   6.329   0.088  0.00  0.00           N  
ATOM   2985  CA  THR X 185     -33.104   6.959   0.395  0.00  0.00           C  
ATOM   2987  CB  THR X 185     -34.052   5.779   0.737  0.00  0.00           C  
ATOM   2989  CG2 THR X 185     -35.475   6.246   0.967  0.00  0.00           C  
ATOM   2993  OG1 THR X 185     -34.236   5.003  -0.424  0.00  0.00           O  
ATOM   2995  C   THR X 185     -32.974   7.939   1.551  0.00  0.00           C  
ATOM   2996  O   THR X 185     -33.295   9.115   1.394  0.00  0.00           O  
ATOM   2997  N   VAL X 186     -32.434   7.528   2.672  0.00  0.00           N  
ATOM   2999  CA  VAL X 186     -32.217   8.351   3.936  0.00  0.00           C  
ATOM   3001  CB  VAL X 186     -31.691   7.525   5.111  0.00  0.00           C  
ATOM   3003  CG1 VAL X 186     -31.484   8.345   6.346  0.00  0.00           C  
ATOM   3007  CG2 VAL X 186     -32.790   6.487   5.395  0.00  0.00           C  
ATOM   3011  C   VAL X 186     -31.304   9.545   3.674  0.00  0.00           C  
ATOM   3012  O   VAL X 186     -31.617  10.653   4.091  0.00  0.00           O  
ATOM   3013  N   CYS X 187     -30.287   9.258   2.936  0.00  0.00           N  
ATOM   3015  CA  CYS X 187     -29.265  10.239   2.424  0.00  0.00           C  
ATOM   3017  CB  CYS X 187     -28.179   9.602   1.597  0.00  0.00           C  
ATOM   3020  SG  CYS X 187     -27.127   8.501   2.685  0.00  0.00           S  
ATOM   3022  C   CYS X 187     -29.880  11.383   1.662  0.00  0.00           C  
ATOM   3023  O   CYS X 187     -29.678  12.526   2.037  0.00  0.00           O  
ATOM   3024  N   TYR X 188     -30.529  11.021   0.548  0.00  0.00           N  
ATOM   3026  CA  TYR X 188     -31.331  11.974  -0.161  0.00  0.00           C  
ATOM   3028  CB  TYR X 188     -31.864  11.530  -1.527  0.00  0.00           C  
ATOM   3031  CG  TYR X 188     -31.110  11.962  -2.730  0.00  0.00           C  
ATOM   3032  CD1 TYR X 188     -30.255  11.081  -3.435  0.00  0.00           C  
ATOM   3034  CE1 TYR X 188     -29.544  11.595  -4.536  0.00  0.00           C  
ATOM   3036  CZ  TYR X 188     -29.715  12.884  -4.910  0.00  0.00           C  
ATOM   3037  OH  TYR X 188     -28.977  13.417  -5.910  0.00  0.00           O  
ATOM   3039  CE2 TYR X 188     -30.594  13.779  -4.284  0.00  0.00           C  
ATOM   3041  CD2 TYR X 188     -31.234  13.315  -3.110  0.00  0.00           C  
ATOM   3043  C   TYR X 188     -32.447  12.536   0.731  0.00  0.00           C  
ATOM   3044  O   TYR X 188     -32.918  13.676   0.500  0.00  0.00           O  
ATOM   3045  N   GLY X 189     -32.962  11.837   1.708  0.00  0.00           N  
ATOM   3047  CA  GLY X 189     -33.922  12.354   2.665  0.00  0.00           C  
ATOM   3050  C   GLY X 189     -33.518  13.475   3.497  0.00  0.00           C  
ATOM   3051  O   GLY X 189     -34.320  14.352   3.785  0.00  0.00           O  
ATOM   3052  N   LEU X 190     -32.203  13.444   3.939  0.00  0.00           N  
ATOM   3054  CA  LEU X 190     -31.493  14.497   4.698  0.00  0.00           C  
ATOM   3056  CB  LEU X 190     -30.337  13.956   5.563  0.00  0.00           C  
ATOM   3059  CG  LEU X 190     -30.756  12.941   6.685  0.00  0.00           C  
ATOM   3061  CD1 LEU X 190     -29.623  12.136   7.263  0.00  0.00           C  
ATOM   3065  CD2 LEU X 190     -31.453  13.656   7.857  0.00  0.00           C  
ATOM   3069  C   LEU X 190     -30.934  15.570   3.730  0.00  0.00           C  
ATOM   3070  O   LEU X 190     -30.829  16.766   4.146  0.00  0.00           O  
ATOM   3071  N   MET X 191     -30.626  15.181   2.495  0.00  0.00           N  
ATOM   3073  CA  MET X 191     -30.219  16.211   1.446  0.00  0.00           C  
ATOM   3075  CB  MET X 191     -29.518  15.548   0.256  0.00  0.00           C  
ATOM   3078  CG  MET X 191     -28.724  16.529  -0.651  0.00  0.00           C  
ATOM   3081  SD  MET X 191     -28.187  15.737  -2.171  0.00  0.00           S  
ATOM   3082  CE  MET X 191     -27.965  13.953  -1.943  0.00  0.00           C  
ATOM   3086  C   MET X 191     -31.417  17.102   0.939  0.00  0.00           C  
ATOM   3087  O   MET X 191     -31.325  18.287   0.937  0.00  0.00           O  
ATOM   3088  N   ILE X 192     -32.576  16.470   0.704  0.00  0.00           N  
ATOM   3090  CA  ILE X 192     -33.786  17.132   0.221  0.00  0.00           C  
ATOM   3092  CB  ILE X 192     -34.568  16.196  -0.645  0.00  0.00           C  
ATOM   3094  CG2 ILE X 192     -35.941  16.821  -1.063  0.00  0.00           C  
ATOM   3098  CG1 ILE X 192     -33.949  15.593  -1.901  0.00  0.00           C  
ATOM   3101  CD1 ILE X 192     -33.887  16.540  -3.108  0.00  0.00           C  
ATOM   3105  C   ILE X 192     -34.557  17.903   1.302  0.00  0.00           C  
ATOM   3106  O   ILE X 192     -35.074  18.926   1.085  0.00  0.00           O  
ATOM   3107  N   LEU X 193     -34.566  17.421   2.562  0.00  0.00           N  
ATOM   3109  CA  LEU X 193     -35.017  18.116   3.667  0.00  0.00           C  
ATOM   3111  CB  LEU X 193     -34.872  17.123   4.818  0.00  0.00           C  
ATOM   3114  CG  LEU X 193     -35.091  17.715   6.255  0.00  0.00           C  
ATOM   3116  CD1 LEU X 193     -36.585  18.004   6.403  0.00  0.00           C  
ATOM   3120  CD2 LEU X 193     -34.671  16.675   7.331  0.00  0.00           C  
ATOM   3124  C   LEU X 193     -34.200  19.380   3.866  0.00  0.00           C  
ATOM   3125  O   LEU X 193     -34.655  20.393   4.410  0.00  0.00           O  
ATOM   3126  N   ARG X 194     -32.895  19.405   3.452  0.00  0.00           N  
ATOM   3128  CA  ARG X 194     -31.968  20.576   3.490  0.00  0.00           C  
ATOM   3130  CB  ARG X 194     -30.589  20.270   4.185  0.00  0.00           C  
ATOM   3133  CG  ARG X 194     -30.618  20.078   5.666  0.00  0.00           C  
ATOM   3136  CD  ARG X 194     -31.699  19.126   6.298  0.00  0.00           C  
ATOM   3139  NE  ARG X 194     -31.391  18.706   7.673  0.00  0.00           N  
ATOM   3141  CZ  ARG X 194     -30.555  17.740   7.923  0.00  0.00           C  
ATOM   3142  NH1 ARG X 194     -29.738  17.185   7.101  0.00  0.00           N1+
ATOM   3145  NH2 ARG X 194     -30.479  17.386   9.172  0.00  0.00           N  
ATOM   3148  C   ARG X 194     -31.809  21.304   2.113  0.00  0.00           C  
ATOM   3149  O   ARG X 194     -31.142  22.314   2.104  0.00  0.00           O  
ATOM   3150  N   LEU X 195     -32.408  20.755   1.038  0.00  0.00           N  
ATOM   3152  CA  LEU X 195     -32.593  21.504  -0.196  0.00  0.00           C  
ATOM   3154  CB  LEU X 195     -32.867  20.543  -1.366  0.00  0.00           C  
ATOM   3157  CG  LEU X 195     -32.719  21.211  -2.813  0.00  0.00           C  
ATOM   3159  CD1 LEU X 195     -31.410  21.978  -3.099  0.00  0.00           C  
ATOM   3163  CD2 LEU X 195     -32.935  20.205  -3.888  0.00  0.00           C  
ATOM   3167  C   LEU X 195     -33.746  22.516  -0.072  0.00  0.00           C  
ATOM   3168  O   LEU X 195     -33.781  23.552  -0.726  0.00  0.00           O  
ATOM   3169  N   LYS X 196     -34.824  22.133   0.668  0.00  0.00           N  
ATOM   3171  CA  LYS X 196     -35.955  23.016   1.101  0.00  0.00           C  
ATOM   3173  CB  LYS X 196     -37.117  22.128   1.613  0.00  0.00           C  
ATOM   3176  CG  LYS X 196     -37.608  21.094   0.647  0.00  0.00           C  
ATOM   3179  CD  LYS X 196     -38.629  20.090   1.372  0.00  0.00           C  
ATOM   3182  CE  LYS X 196     -39.846  20.800   1.852  0.00  0.00           C  
ATOM   3185  NZ  LYS X 196     -41.088  19.966   2.005  0.00  0.00           N1+
ATOM   3189  C   LYS X 196     -35.534  24.044   2.151  0.00  0.00           C  
ATOM   3190  O   LYS X 196     -34.383  23.970   2.604  0.00  0.00           O  
ATOM   3191  N   SER X 197     -36.417  24.999   2.520  0.00  0.00           N  
ATOM   3193  CA  SER X 197     -36.226  26.065   3.524  0.00  0.00           C  
ATOM   3195  CB  SER X 197     -37.405  27.079   3.509  0.00  0.00           C  
ATOM   3198  OG  SER X 197     -37.300  27.729   2.277  0.00  0.00           O  
ATOM   3200  C   SER X 197     -36.084  25.447   4.897  0.00  0.00           C  
ATOM   3201  O   SER X 197     -36.912  24.583   5.259  0.00  0.00           O  
ATOM   3202  N   VAL X 198     -35.081  25.940   5.678  0.00  0.00           N  
ATOM   3204  CA  VAL X 198     -34.816  25.398   7.042  0.00  0.00           C  
ATOM   3206  CB  VAL X 198     -33.518  24.489   7.041  0.00  0.00           C  
ATOM   3208  CG1 VAL X 198     -33.593  23.147   6.315  0.00  0.00           C  
ATOM   3212  CG2 VAL X 198     -32.308  25.198   6.523  0.00  0.00           C  
ATOM   3216  C   VAL X 198     -34.737  26.529   8.063  0.00  0.00           C  
ATOM   3217  O   VAL X 198     -34.285  27.629   7.775  0.00  0.00           O  
ATOM   3218  N   ARG X 199     -35.211  26.216   9.263  0.00  0.00           N  
ATOM   3220  CA  ARG X 199     -35.312  27.265  10.271  0.00  0.00           C  
ATOM   3222  CB  ARG X 199     -36.077  26.772  11.425  0.00  0.00           C  
ATOM   3225  CG  ARG X 199     -37.578  26.622  11.011  0.00  0.00           C  
ATOM   3228  CD  ARG X 199     -38.460  26.000  12.127  0.00  0.00           C  
ATOM   3231  NE  ARG X 199     -38.431  24.535  12.296  0.00  0.00           N  
ATOM   3233  CZ  ARG X 199     -38.957  23.578  11.617  0.00  0.00           C  
ATOM   3234  NH1 ARG X 199     -39.187  22.418  12.109  0.00  0.00           N1+
ATOM   3237  NH2 ARG X 199     -39.234  23.572  10.340  0.00  0.00           N  
ATOM   3240  C   ARG X 199     -33.934  27.745  10.714  0.00  0.00           C  
ATOM   3241  O   ARG X 199     -32.944  27.025  10.430  0.00  0.00           O  
ATOM   3242  N   MET X 200     -33.702  28.891  11.358  0.00  0.00           N  
ATOM   3244  CA  MET X 200     -34.637  29.957  11.811  0.00  0.00           C  
ATOM   3246  CB  MET X 200     -34.216  30.288  13.293  0.00  0.00           C  
ATOM   3249  CG  MET X 200     -35.335  30.851  14.234  0.00  0.00           C  
ATOM   3252  SD  MET X 200     -36.997  30.075  14.109  0.00  0.00           S  
ATOM   3253  CE  MET X 200     -37.031  28.688  15.253  0.00  0.00           C  
ATOM   3257  C   MET X 200     -34.511  31.277  10.977  0.00  0.00           C  
ATOM   3258  O   MET X 200     -35.403  32.174  11.067  0.00  0.00           O  
ATOM   3259  N   LEU X 201     -33.480  31.384  10.159  0.00  0.00           N  
ATOM   3261  CA  LEU X 201     -33.092  32.603   9.395  0.00  0.00           C  
ATOM   3263  CB  LEU X 201     -31.574  32.712   9.430  0.00  0.00           C  
ATOM   3266  CG  LEU X 201     -30.968  32.687  10.859  0.00  0.00           C  
ATOM   3268  CD1 LEU X 201     -29.531  32.324  10.657  0.00  0.00           C  
ATOM   3272  CD2 LEU X 201     -30.991  34.146  11.389  0.00  0.00           C  
ATOM   3276  C   LEU X 201     -33.649  32.696   7.975  0.00  0.00           C  
ATOM   3277  O   LEU X 201     -33.966  31.747   7.295  0.00  0.00           O  
ATOM   3278  N   SER X 202     -33.507  33.907   7.446  0.00  0.00           N  
ATOM   3280  CA  SER X 202     -33.807  34.197   6.079  0.00  0.00           C  
ATOM   3282  CB  SER X 202     -33.765  35.747   5.750  0.00  0.00           C  
ATOM   3285  OG  SER X 202     -32.645  36.384   6.394  0.00  0.00           O  
ATOM   3287  C   SER X 202     -32.788  33.547   5.189  0.00  0.00           C  
ATOM   3288  O   SER X 202     -33.191  33.078   4.134  0.00  0.00           O  
ATOM   3289  N   SER X 203     -31.540  33.363   5.581  0.00  0.00           N  
ATOM   3291  CA  SER X 203     -30.419  32.735   4.854  0.00  0.00           C  
ATOM   3293  CB  SER X 203     -29.185  33.083   5.636  0.00  0.00           C  
ATOM   3296  OG  SER X 203     -29.277  32.790   7.041  0.00  0.00           O  
ATOM   3298  C   SER X 203     -30.574  31.251   4.627  0.00  0.00           C  
ATOM   3299  O   SER X 203     -29.849  30.708   3.749  0.00  0.00           O  
ATOM   3300  N   GLY X 204     -31.505  30.655   5.375  0.00  0.00           N  
ATOM   3302  CA  GLY X 204     -31.827  29.187   5.209  0.00  0.00           C  
ATOM   3305  C   GLY X 204     -33.017  28.904   4.384  0.00  0.00           C  
ATOM   3306  O   GLY X 204     -33.377  27.672   4.285  0.00  0.00           O  
ATOM   3307  N   SER X 205     -33.598  29.949   3.744  0.00  0.00           N  
ATOM   3309  CA  SER X 205     -34.732  29.769   2.822  0.00  0.00           C  
ATOM   3311  CB  SER X 205     -35.681  31.052   2.621  0.00  0.00           C  
ATOM   3314  OG  SER X 205     -34.831  32.073   2.194  0.00  0.00           O  
ATOM   3316  C   SER X 205     -34.261  29.140   1.463  0.00  0.00           C  
ATOM   3317  O   SER X 205     -34.087  27.901   1.412  0.00  0.00           O  
ATOM   3318  N   GLU X 206     -34.197  29.872   0.334  0.00  0.00           N  
ATOM   3320  CA  GLU X 206     -33.878  29.266  -0.973  0.00  0.00           C  
ATOM   3322  CB  GLU X 206     -34.812  30.012  -1.972  0.00  0.00           C  
ATOM   3325  CG  GLU X 206     -34.330  30.003  -3.429  0.00  0.00           C  
ATOM   3328  CD  GLU X 206     -34.408  28.653  -4.209  0.00  0.00           C  
ATOM   3329  OE1 GLU X 206     -34.477  28.691  -5.479  0.00  0.00           O  
ATOM   3330  OE2 GLU X 206     -34.393  27.561  -3.628  0.00  0.00           O1-
ATOM   3331  C   GLU X 206     -32.355  29.145  -1.346  0.00  0.00           C  
ATOM   3332  O   GLU X 206     -31.526  29.951  -0.927  0.00  0.00           O  
ATOM   3333  N   LYS X 207     -32.104  28.196  -2.226  0.00  0.00           N  
ATOM   3335  CA  LYS X 207     -30.728  27.619  -2.341  0.00  0.00           C  
ATOM   3337  CB  LYS X 207     -30.934  26.079  -2.079  0.00  0.00           C  
ATOM   3340  CG  LYS X 207     -30.069  25.521  -0.911  0.00  0.00           C  
ATOM   3343  CD  LYS X 207     -30.509  26.013   0.470  0.00  0.00           C  
ATOM   3346  CE  LYS X 207     -31.809  25.363   0.938  0.00  0.00           C  
ATOM   3349  NZ  LYS X 207     -32.288  25.984   2.201  0.00  0.00           N1+
ATOM   3353  C   LYS X 207     -30.174  27.848  -3.713  0.00  0.00           C  
ATOM   3354  O   LYS X 207     -30.907  27.983  -4.695  0.00  0.00           O  
ATOM   3355  N   ASP X 208     -28.875  27.898  -3.805  0.00  0.00           N  
ATOM   3357  CA  ASP X 208     -28.014  28.167  -4.979  0.00  0.00           C  
ATOM   3359  CB  ASP X 208     -26.571  27.918  -4.592  0.00  0.00           C  
ATOM   3362  CG  ASP X 208     -25.658  28.315  -5.738  0.00  0.00           C  
ATOM   3363  OD1 ASP X 208     -25.028  27.436  -6.373  0.00  0.00           O  
ATOM   3364  OD2 ASP X 208     -25.542  29.534  -6.048  0.00  0.00           O1-
ATOM   3365  C   ASP X 208     -28.416  27.376  -6.285  0.00  0.00           C  
ATOM   3366  O   ASP X 208     -28.779  26.226  -6.227  0.00  0.00           O  
ATOM   3367  N   ARG X 209     -28.335  28.082  -7.422  0.00  0.00           N  
ATOM   3369  CA  ARG X 209     -28.803  27.495  -8.670  0.00  0.00           C  
ATOM   3371  CB  ARG X 209     -29.170  28.533  -9.715  0.00  0.00           C  
ATOM   3374  CG  ARG X 209     -30.465  29.283  -9.385  0.00  0.00           C  
ATOM   3377  CD  ARG X 209     -30.698  30.498 -10.311  0.00  0.00           C  
ATOM   3380  NE  ARG X 209     -32.128  30.900 -10.346  0.00  0.00           N  
ATOM   3382  CZ  ARG X 209     -32.593  31.838  -9.539  0.00  0.00           C  
ATOM   3383  NH1 ARG X 209     -33.604  32.600  -9.910  0.00  0.00           N1+
ATOM   3386  NH2 ARG X 209     -32.223  31.940  -8.295  0.00  0.00           N  
ATOM   3389  C   ARG X 209     -27.904  26.294  -8.985  0.00  0.00           C  
ATOM   3390  O   ARG X 209     -28.441  25.263  -9.274  0.00  0.00           O  
ATOM   3391  N   ASN X 210     -26.546  26.555  -9.079  0.00  0.00           N  
ATOM   3393  CA  ASN X 210     -25.619  25.517  -9.450  0.00  0.00           C  
ATOM   3395  CB  ASN X 210     -24.190  26.066  -9.404  0.00  0.00           C  
ATOM   3398  CG  ASN X 210     -23.159  25.188  -9.968  0.00  0.00           C  
ATOM   3399  OD1 ASN X 210     -23.477  24.363 -10.813  0.00  0.00           O  
ATOM   3400  ND2 ASN X 210     -21.934  25.185  -9.491  0.00  0.00           N  
ATOM   3403  C   ASN X 210     -25.852  24.268  -8.608  0.00  0.00           C  
ATOM   3404  O   ASN X 210     -26.024  23.167  -9.036  0.00  0.00           O  
ATOM   3405  N   LEU X 211     -26.003  24.530  -7.298  0.00  0.00           N  
ATOM   3407  CA  LEU X 211     -26.168  23.498  -6.258  0.00  0.00           C  
ATOM   3409  CB  LEU X 211     -26.124  24.267  -4.851  0.00  0.00           C  
ATOM   3412  CG  LEU X 211     -26.380  23.408  -3.625  0.00  0.00           C  
ATOM   3414  CD1 LEU X 211     -25.246  22.517  -3.410  0.00  0.00           C  
ATOM   3418  CD2 LEU X 211     -26.372  24.324  -2.372  0.00  0.00           C  
ATOM   3422  C   LEU X 211     -27.442  22.637  -6.466  0.00  0.00           C  
ATOM   3423  O   LEU X 211     -27.382  21.415  -6.189  0.00  0.00           O  
ATOM   3424  N   ARG X 212     -28.564  23.281  -6.903  0.00  0.00           N  
ATOM   3426  CA  ARG X 212     -29.835  22.601  -7.126  0.00  0.00           C  
ATOM   3428  CB  ARG X 212     -30.999  23.668  -7.216  0.00  0.00           C  
ATOM   3431  CG  ARG X 212     -32.324  22.966  -7.608  0.00  0.00           C  
ATOM   3434  CD  ARG X 212     -33.586  23.836  -7.417  0.00  0.00           C  
ATOM   3437  NE  ARG X 212     -34.315  23.380  -6.236  0.00  0.00           N  
ATOM   3439  CZ  ARG X 212     -34.395  24.081  -5.107  0.00  0.00           C  
ATOM   3440  NH1 ARG X 212     -35.205  23.601  -4.159  0.00  0.00           N1+
ATOM   3443  NH2 ARG X 212     -33.861  25.221  -4.865  0.00  0.00           N  
ATOM   3446  C   ARG X 212     -29.742  21.703  -8.367  0.00  0.00           C  
ATOM   3447  O   ARG X 212     -29.919  20.538  -8.279  0.00  0.00           O  
ATOM   3448  N   ARG X 213     -29.413  22.263  -9.516  0.00  0.00           N  
ATOM   3450  CA  ARG X 213     -29.216  21.586 -10.782  0.00  0.00           C  
ATOM   3452  CB  ARG X 213     -28.456  22.544 -11.760  0.00  0.00           C  
ATOM   3455  CG  ARG X 213     -29.438  23.712 -12.171  0.00  0.00           C  
ATOM   3458  CD  ARG X 213     -28.885  24.465 -13.350  0.00  0.00           C  
ATOM   3461  NE  ARG X 213     -27.518  25.049 -12.996  0.00  0.00           N  
ATOM   3463  CZ  ARG X 213     -27.190  26.300 -12.913  0.00  0.00           C  
ATOM   3464  NH1 ARG X 213     -28.088  27.268 -12.841  0.00  0.00           N1+
ATOM   3467  NH2 ARG X 213     -25.904  26.578 -12.908  0.00  0.00           N  
ATOM   3470  C   ARG X 213     -28.424  20.236 -10.598  0.00  0.00           C  
ATOM   3471  O   ARG X 213     -28.963  19.172 -10.887  0.00  0.00           O  
ATOM   3472  N   ILE X 214     -27.166  20.331 -10.190  0.00  0.00           N  
ATOM   3474  CA  ILE X 214     -26.370  19.092  -9.916  0.00  0.00           C  
ATOM   3476  CB  ILE X 214     -24.953  19.609  -9.391  0.00  0.00           C  
ATOM   3478  CG2 ILE X 214     -24.143  18.298  -9.094  0.00  0.00           C  
ATOM   3482  CG1 ILE X 214     -24.062  20.429 -10.322  0.00  0.00           C  
ATOM   3485  CD1 ILE X 214     -23.889  19.824 -11.726  0.00  0.00           C  
ATOM   3489  C   ILE X 214     -27.069  18.108  -8.878  0.00  0.00           C  
ATOM   3490  O   ILE X 214     -27.012  16.909  -9.143  0.00  0.00           O  
ATOM   3491  N   THR X 215     -27.685  18.586  -7.814  0.00  0.00           N  
ATOM   3493  CA  THR X 215     -28.441  17.757  -6.865  0.00  0.00           C  
ATOM   3495  CB  THR X 215     -28.856  18.487  -5.626  0.00  0.00           C  
ATOM   3497  CG2 THR X 215     -29.455  17.507  -4.639  0.00  0.00           C  
ATOM   3501  OG1 THR X 215     -27.764  19.127  -4.964  0.00  0.00           O  
ATOM   3503  C   THR X 215     -29.635  16.998  -7.485  0.00  0.00           C  
ATOM   3504  O   THR X 215     -29.868  15.818  -7.192  0.00  0.00           O  
ATOM   3505  N   ARG X 216     -30.326  17.608  -8.500  0.00  0.00           N  
ATOM   3507  CA  ARG X 216     -31.389  17.051  -9.331  0.00  0.00           C  
ATOM   3509  CB  ARG X 216     -32.214  18.163  -9.975  0.00  0.00           C  
ATOM   3512  CG  ARG X 216     -32.958  19.155  -9.096  0.00  0.00           C  
ATOM   3515  CD  ARG X 216     -33.685  20.337  -9.985  0.00  0.00           C  
ATOM   3518  NE  ARG X 216     -34.774  20.955  -9.210  0.00  0.00           N  
ATOM   3520  CZ  ARG X 216     -35.662  21.776  -9.766  0.00  0.00           C  
ATOM   3521  NH1 ARG X 216     -35.819  22.028 -11.056  0.00  0.00           N1+
ATOM   3524  NH2 ARG X 216     -36.466  22.264  -8.855  0.00  0.00           N  
ATOM   3527  C   ARG X 216     -30.803  15.989 -10.399  0.00  0.00           C  
ATOM   3528  O   ARG X 216     -31.395  14.917 -10.653  0.00  0.00           O  
ATOM   3529  N   MET X 217     -29.550  16.293 -10.927  0.00  0.00           N  
ATOM   3531  CA  MET X 217     -28.785  15.438 -11.823  0.00  0.00           C  
ATOM   3533  CB  MET X 217     -27.484  16.075 -12.320  0.00  0.00           C  
ATOM   3536  CG  MET X 217     -26.839  15.284 -13.477  0.00  0.00           C  
ATOM   3539  SD  MET X 217     -25.493  16.228 -14.190  0.00  0.00           S  
ATOM   3540  CE  MET X 217     -24.569  14.914 -14.995  0.00  0.00           C  
ATOM   3544  C   MET X 217     -28.441  14.045 -11.247  0.00  0.00           C  
ATOM   3545  O   MET X 217     -28.626  13.108 -12.001  0.00  0.00           O  
ATOM   3546  N   VAL X 218     -28.055  13.914 -10.017  0.00  0.00           N  
ATOM   3548  CA  VAL X 218     -27.634  12.659  -9.411  0.00  0.00           C  
ATOM   3550  CB  VAL X 218     -26.819  12.904  -8.123  0.00  0.00           C  
ATOM   3552  CG1 VAL X 218     -26.535  11.643  -7.233  0.00  0.00           C  
ATOM   3556  CG2 VAL X 218     -25.528  13.496  -8.448  0.00  0.00           C  
ATOM   3560  C   VAL X 218     -28.944  11.921  -9.024  0.00  0.00           C  
ATOM   3561  O   VAL X 218     -28.909  10.683  -9.146  0.00  0.00           O  
ATOM   3562  N   LEU X 219     -30.077  12.579  -8.799  0.00  0.00           N  
ATOM   3564  CA  LEU X 219     -31.362  12.082  -8.279  0.00  0.00           C  
ATOM   3566  CB  LEU X 219     -32.137  13.233  -7.570  0.00  0.00           C  
ATOM   3569  CG  LEU X 219     -33.421  12.864  -6.898  0.00  0.00           C  
ATOM   3571  CD1 LEU X 219     -33.264  11.561  -6.071  0.00  0.00           C  
ATOM   3575  CD2 LEU X 219     -33.899  13.886  -5.860  0.00  0.00           C  
ATOM   3579  C   LEU X 219     -32.194  11.389  -9.439  0.00  0.00           C  
ATOM   3580  O   LEU X 219     -32.690  10.281  -9.270  0.00  0.00           O  
ATOM   3581  N   VAL X 220     -32.157  11.973 -10.643  0.00  0.00           N  
ATOM   3583  CA  VAL X 220     -32.672  11.378 -11.872  0.00  0.00           C  
ATOM   3585  CB  VAL X 220     -32.846  12.363 -13.082  0.00  0.00           C  
ATOM   3587  CG1 VAL X 220     -33.348  11.693 -14.403  0.00  0.00           C  
ATOM   3591  CG2 VAL X 220     -33.867  13.478 -12.674  0.00  0.00           C  
ATOM   3595  C   VAL X 220     -31.895  10.064 -12.236  0.00  0.00           C  
ATOM   3596  O   VAL X 220     -32.617   9.073 -12.448  0.00  0.00           O  
ATOM   3597  N   VAL X 221     -30.582  10.165 -12.203  0.00  0.00           N  
ATOM   3599  CA  VAL X 221     -29.675   8.950 -12.375  0.00  0.00           C  
ATOM   3601  CB  VAL X 221     -28.136   9.357 -12.355  0.00  0.00           C  
ATOM   3603  CG1 VAL X 221     -27.271   8.106 -12.073  0.00  0.00           C  
ATOM   3607  CG2 VAL X 221     -27.702  10.076 -13.631  0.00  0.00           C  
ATOM   3611  C   VAL X 221     -30.058   7.910 -11.243  0.00  0.00           C  
ATOM   3612  O   VAL X 221     -30.243   6.739 -11.571  0.00  0.00           O  
ATOM   3613  N   VAL X 222     -30.156   8.269  -9.944  0.00  0.00           N  
ATOM   3615  CA  VAL X 222     -30.562   7.340  -8.819  0.00  0.00           C  
ATOM   3617  CB  VAL X 222     -30.632   8.041  -7.445  0.00  0.00           C  
ATOM   3619  CG1 VAL X 222     -31.397   7.434  -6.219  0.00  0.00           C  
ATOM   3623  CG2 VAL X 222     -29.177   8.217  -6.932  0.00  0.00           C  
ATOM   3627  C   VAL X 222     -31.892   6.713  -9.147  0.00  0.00           C  
ATOM   3628  O   VAL X 222     -32.063   5.461  -9.027  0.00  0.00           O  
ATOM   3629  N   ALA X 223     -32.868   7.420  -9.694  0.00  0.00           N  
ATOM   3631  CA  ALA X 223     -34.245   6.901  -9.906  0.00  0.00           C  
ATOM   3633  CB  ALA X 223     -35.266   7.923 -10.200  0.00  0.00           C  
ATOM   3637  C   ALA X 223     -34.228   5.794 -10.995  0.00  0.00           C  
ATOM   3638  O   ALA X 223     -34.723   4.684 -10.888  0.00  0.00           O  
ATOM   3639  N   VAL X 224     -33.618   6.162 -12.152  0.00  0.00           N  
ATOM   3641  CA  VAL X 224     -33.589   5.333 -13.341  0.00  0.00           C  
ATOM   3643  CB  VAL X 224     -33.148   6.171 -14.652  0.00  0.00           C  
ATOM   3645  CG1 VAL X 224     -32.806   5.385 -15.902  0.00  0.00           C  
ATOM   3649  CG2 VAL X 224     -34.113   7.339 -15.007  0.00  0.00           C  
ATOM   3653  C   VAL X 224     -32.713   4.076 -13.202  0.00  0.00           C  
ATOM   3654  O   VAL X 224     -33.135   3.019 -13.645  0.00  0.00           O  
ATOM   3655  N   PHE X 225     -31.611   4.213 -12.513  0.00  0.00           N  
ATOM   3657  CA  PHE X 225     -30.724   3.138 -12.137  0.00  0.00           C  
ATOM   3659  CB  PHE X 225     -29.455   3.661 -11.523  0.00  0.00           C  
ATOM   3662  CG  PHE X 225     -28.285   2.635 -11.410  0.00  0.00           C  
ATOM   3663  CD1 PHE X 225     -27.119   2.820 -12.192  0.00  0.00           C  
ATOM   3665  CE1 PHE X 225     -25.985   1.976 -11.999  0.00  0.00           C  
ATOM   3667  CZ  PHE X 225     -25.987   0.974 -11.026  0.00  0.00           C  
ATOM   3669  CE2 PHE X 225     -27.087   0.900 -10.096  0.00  0.00           C  
ATOM   3671  CD2 PHE X 225     -28.197   1.717 -10.299  0.00  0.00           C  
ATOM   3673  C   PHE X 225     -31.474   2.056 -11.331  0.00  0.00           C  
ATOM   3674  O   PHE X 225     -31.517   0.928 -11.710  0.00  0.00           O  
ATOM   3675  N   ILE X 226     -32.117   2.416 -10.167  0.00  0.00           N  
ATOM   3677  CA  ILE X 226     -32.830   1.567  -9.255  0.00  0.00           C  
ATOM   3679  CB  ILE X 226     -33.046   2.276  -7.924  0.00  0.00           C  
ATOM   3681  CG2 ILE X 226     -33.779   1.278  -6.986  0.00  0.00           C  
ATOM   3685  CG1 ILE X 226     -31.723   2.670  -7.250  0.00  0.00           C  
ATOM   3688  CD1 ILE X 226     -31.831   3.415  -5.941  0.00  0.00           C  
ATOM   3692  C   ILE X 226     -34.018   0.868  -9.900  0.00  0.00           C  
ATOM   3693  O   ILE X 226     -34.192  -0.337  -9.725  0.00  0.00           O  
ATOM   3694  N   VAL X 227     -34.857   1.644 -10.637  0.00  0.00           N  
ATOM   3696  CA  VAL X 227     -36.008   1.130 -11.476  0.00  0.00           C  
ATOM   3698  CB  VAL X 227     -36.585   2.263 -12.343  0.00  0.00           C  
ATOM   3700  CG1 VAL X 227     -37.589   1.885 -13.462  0.00  0.00           C  
ATOM   3704  CG2 VAL X 227     -37.193   3.415 -11.552  0.00  0.00           C  
ATOM   3708  C   VAL X 227     -35.702  -0.068 -12.386  0.00  0.00           C  
ATOM   3709  O   VAL X 227     -36.530  -1.002 -12.355  0.00  0.00           O  
ATOM   3710  N   CYS X 228     -34.545  -0.027 -13.067  0.00  0.00           N  
ATOM   3712  CA  CYS X 228     -34.190  -1.045 -14.011  0.00  0.00           C  
ATOM   3714  CB  CYS X 228     -33.244  -0.423 -15.025  0.00  0.00           C  
ATOM   3717  SG  CYS X 228     -34.161   0.877 -15.929  0.00  0.00           S  
ATOM   3719  C   CYS X 228     -33.451  -2.282 -13.369  0.00  0.00           C  
ATOM   3720  O   CYS X 228     -33.266  -3.250 -14.119  0.00  0.00           O  
ATOM   3721  N   TRP X 229     -33.038  -2.204 -12.138  0.00  0.00           N  
ATOM   3723  CA  TRP X 229     -32.303  -3.247 -11.365  0.00  0.00           C  
ATOM   3725  CB  TRP X 229     -31.108  -2.606 -10.591  0.00  0.00           C  
ATOM   3728  CG  TRP X 229     -29.882  -2.589 -11.478  0.00  0.00           C  
ATOM   3729  CD1 TRP X 229     -29.387  -1.510 -12.155  0.00  0.00           C  
ATOM   3731  NE1 TRP X 229     -28.172  -1.851 -12.736  0.00  0.00           N  
ATOM   3733  CE2 TRP X 229     -27.956  -3.198 -12.517  0.00  0.00           C  
ATOM   3734  CZ2 TRP X 229     -26.829  -4.016 -12.834  0.00  0.00           C  
ATOM   3736  CH2 TRP X 229     -26.889  -5.411 -12.531  0.00  0.00           C  
ATOM   3738  CZ3 TRP X 229     -27.942  -5.950 -11.804  0.00  0.00           C  
ATOM   3740  CE3 TRP X 229     -29.006  -5.094 -11.426  0.00  0.00           C  
ATOM   3742  CD2 TRP X 229     -29.004  -3.688 -11.679  0.00  0.00           C  
ATOM   3743  C   TRP X 229     -33.182  -3.846 -10.307  0.00  0.00           C  
ATOM   3744  O   TRP X 229     -33.078  -5.031 -10.036  0.00  0.00           O  
ATOM   3745  N   THR X 230     -34.164  -3.169  -9.705  0.00  0.00           N  
ATOM   3747  CA  THR X 230     -35.249  -3.781  -8.871  0.00  0.00           C  
ATOM   3749  CB  THR X 230     -36.288  -2.702  -8.654  0.00  0.00           C  
ATOM   3751  CG2 THR X 230     -37.565  -3.266  -7.817  0.00  0.00           C  
ATOM   3755  OG1 THR X 230     -35.861  -1.789  -7.700  0.00  0.00           O  
ATOM   3757  C   THR X 230     -35.876  -5.063  -9.462  0.00  0.00           C  
ATOM   3758  O   THR X 230     -36.024  -5.982  -8.721  0.00  0.00           O  
ATOM   3759  N   PRO X 231     -36.387  -5.110 -10.672  0.00  0.00           N  
ATOM   3760  CD  PRO X 231     -36.266  -4.180 -11.775  0.00  0.00           C  
ATOM   3763  CG  PRO X 231     -37.447  -4.566 -12.687  0.00  0.00           C  
ATOM   3766  CB  PRO X 231     -37.576  -6.095 -12.474  0.00  0.00           C  
ATOM   3769  CA  PRO X 231     -37.157  -6.332 -11.104  0.00  0.00           C  
ATOM   3771  C   PRO X 231     -36.430  -7.646 -11.094  0.00  0.00           C  
ATOM   3772  O   PRO X 231     -36.941  -8.665 -10.627  0.00  0.00           O  
ATOM   3773  N   ILE X 232     -35.172  -7.637 -11.518  0.00  0.00           N  
ATOM   3775  CA  ILE X 232     -34.231  -8.753 -11.504  0.00  0.00           C  
ATOM   3777  CB  ILE X 232     -32.994  -8.525 -12.361  0.00  0.00           C  
ATOM   3779  CG2 ILE X 232     -32.044  -7.503 -11.791  0.00  0.00           C  
ATOM   3783  CG1 ILE X 232     -32.149  -9.805 -12.658  0.00  0.00           C  
ATOM   3786  CD1 ILE X 232     -32.767 -10.844 -13.517  0.00  0.00           C  
ATOM   3790  C   ILE X 232     -33.896  -9.124 -10.038  0.00  0.00           C  
ATOM   3791  O   ILE X 232     -33.713 -10.340  -9.792  0.00  0.00           O  
ATOM   3792  N   HIE X 233     -33.765  -8.227  -9.074  0.00  0.00           N  
ATOM   3794  CA  HIE X 233     -33.383  -8.629  -7.701  0.00  0.00           C  
ATOM   3796  CB  HIE X 233     -32.996  -7.351  -6.930  0.00  0.00           C  
ATOM   3799  CG  HIE X 233     -31.543  -6.977  -7.011  0.00  0.00           C  
ATOM   3800  ND1 HIE X 233     -30.477  -7.872  -6.815  0.00  0.00           N  
ATOM   3801  CE1 HIE X 233     -29.395  -7.204  -7.185  0.00  0.00           C  
ATOM   3803  NE2 HIE X 233     -29.743  -5.972  -7.634  0.00  0.00           N  
ATOM   3805  CD2 HIE X 233     -31.094  -5.813  -7.505  0.00  0.00           C  
ATOM   3807  C   HIE X 233     -34.550  -9.431  -7.009  0.00  0.00           C  
ATOM   3808  O   HIE X 233     -34.372 -10.427  -6.276  0.00  0.00           O  
ATOM   3809  N   ILE X 234     -35.779  -9.015  -7.323  0.00  0.00           N  
ATOM   3811  CA  ILE X 234     -36.993  -9.665  -6.864  0.00  0.00           C  
ATOM   3813  CB  ILE X 234     -38.169  -8.622  -6.864  0.00  0.00           C  
ATOM   3815  CG2 ILE X 234     -39.543  -9.267  -6.584  0.00  0.00           C  
ATOM   3819  CG1 ILE X 234     -37.893  -7.609  -5.740  0.00  0.00           C  
ATOM   3822  CD1 ILE X 234     -38.905  -6.464  -5.696  0.00  0.00           C  
ATOM   3826  C   ILE X 234     -37.338 -11.081  -7.499  0.00  0.00           C  
ATOM   3827  O   ILE X 234     -37.811 -11.936  -6.743  0.00  0.00           O  
ATOM   3828  N   TYR X 235     -37.089 -11.171  -8.831  0.00  0.00           N  
ATOM   3830  CA  TYR X 235     -37.355 -12.388  -9.698  0.00  0.00           C  
ATOM   3832  CB  TYR X 235     -37.445 -12.150 -11.216  0.00  0.00           C  
ATOM   3835  CG  TYR X 235     -38.366 -13.006 -12.005  0.00  0.00           C  
ATOM   3836  CD1 TYR X 235     -38.926 -12.381 -13.167  0.00  0.00           C  
ATOM   3838  CE1 TYR X 235     -39.892 -13.119 -13.930  0.00  0.00           C  
ATOM   3840  CZ  TYR X 235     -40.326 -14.421 -13.541  0.00  0.00           C  
ATOM   3841  OH  TYR X 235     -41.067 -15.252 -14.414  0.00  0.00           O  
ATOM   3843  CE2 TYR X 235     -39.705 -14.985 -12.398  0.00  0.00           C  
ATOM   3845  CD2 TYR X 235     -38.747 -14.336 -11.603  0.00  0.00           C  
ATOM   3847  C   TYR X 235     -36.262 -13.398  -9.284  0.00  0.00           C  
ATOM   3848  O   TYR X 235     -36.553 -14.580  -9.192  0.00  0.00           O
[truncated: 95,283 more chars]
